# Supplementary material for: A method for in vivo identification of bacterial small RNA-binding proteins
Source: Microbiologyopen. 2014 Oct 29;3(6):950–60. doi: 10.1002/mbo3.220 (PMC4263517; doi:10.1002/mbo3.220)
Supplement: Table S1 — MS/MS analysis of purified Hfq protein. [file mbo30003-0950-sd1.xlsx]

## Sheet: interact.prot
entry no.	group probability	protein	protein probability	percent coverage	num unique peps	tot indep spectra	protein length	peptide sequence
1	1	Hfq	1	100	30	72	82	ERVPVSIY
1	1	Hfq	1	100	30	72	82	GHSLQDPYLNTLR
1	1	Hfq	1	100	30	72	82	GHSLQDPYLNTLRK
1	1	Hfq	1	100	30	72	82	GQIESFDQFVILLK
1	1	Hfq	1	100	30	72	82	HAISTVVPSR
1	1	Hfq	1	100	30	72	82	HAISTVVPSRPVR
1	1	Hfq	1	100	30	72	82	HSLQDPYLNTLR
1	1	Hfq	1	100	30	72	82	KERVPVSIYLVNGIK
1	1	Hfq	1	100	30	72	82	KGHSLQDPYLNTLR
1	1	Hfq	1	100	30	72	82	IESFDQFVILLK
1	1	Hfq	1	100	30	72	82	LPSGDQPAEPGNA
1	1	Hfq	1	100	30	72	82	LQGQIESFDQ
1	1	Hfq	1	100	30	72	82	LQGQIESFDQF
1	1	Hfq	1	100	30	72	82	LQGQIESFDQFVILLK
1	1	Hfq	1	100	30	72	82	MSKGHSLQDPYLNTLR
1	1	Hfq	1	100	30	72	82	M[147]SKGHSLQDPYLNTLR
1	1	Hfq	1	100	30	72	82	NTVSQMVYK
1	1	Hfq	1	100	30	72	82	NTVSQM[147]VYK
1	1	Hfq	1	100	30	72	82	SFDQFVILLK
1	1	Hfq	1	100	30	72	82	SKGHSLQDPYLNTLR
1	1	Hfq	1	100	30	72	82	VPVSIYLVNGI
1	1	Hfq	1	100	30	72	82	VPVSIYLVNGIK
1	1	Hfq	1	100	30	72	82	SLQDPYLNTLR
1	1	Hfq	1	100	30	72	82	GHSLQDPYLNTL
1	1	Hfq	1	100	30	72	82	ERVPVSI
1	1	Hfq	1	100	30	72	82	GHSLQDPY
1	1	Hfq	1	100	30	72	82	SLQDPYLNTLRK
1	1	Hfq	1	100	30	72	82	ERVPVSIYLVNGIK
1	1	Hfq	1	100	30	72	82	ERVPVSIYLVN
2	1	RpsJ	1	18.4	3	4	103	FTVLISPH
2	1	RpsJ	1	18.4	3	4	103	FTVLISPHVNK
2	1	RpsJ	1	18.4	3	4	103	GPIPLPTR
3	0.9964	InfA	0.9964	22.2	1	1	72	VELENGHVVTAHISGK
4	0.9964	RpsE	0.9964	11.4	1	2	166	VYMQPASEGTGIIAGGAM[147]R
5	0.9964	RpsK	0.9964	9.3	1	1	129	STPFAAQVAAER
6	0.9964	RpsU	0.9964	14.1	1	1	71	ENEPFDVALR
7	0.9964	PA5445	0.9964	8.7	1	1	497	SIAKGGNISSVVPMVSHVDHTEHDVDILVTEQGLADLRGLAPR
8	0.9964	PA5436	0.9964	5.7	1	1	471	RSM[147]IAAGVPCTPGTEGNVADLAEALRE
9	0.9964	PA4112	0.9964	2.3	1	1	1417	MGGELRVESAPGSGSRFWFDLDLDVAHDQPLR
10	0.9889	AhpC	0.9889	5.9	1	1	187	SLINTQVQPFK
11	0.9857	AtpD	0.9857	2.4	1	1	458	VGLFGGAGVGK
12	0.9843	PA1232	0.9843	6.3	1	1	679	LAM[147]LVGGALWFLSGWDQGPTLLAVLGPYCTLLAASPFPAEGTR
13	0.9818	PA1170	0.9818	4.1	1	4	244	LLLPEEENGD
14	0.9689	PA0620	0.9689	5.6	1	1	691	LAAPRSLAASGDASWSVTFDGSANVSAPLSLSATGVAAG
