# Supplementary material for: A method for in vivo identification of bacterial small RNA-binding proteins
Source: Microbiologyopen. 2014 Oct 29;3(6):950–60. doi: 10.1002/mbo3.220 (PMC4263517; doi:10.1002/mbo3.220)
Supplement: Table S2 — Results of SSAC-MS/MS analysis with PrrF1 bait. [file mbo30003-0950-sd2.xlsx]

## Sheet: PAO1 - Fe
Sample Date-Sample Number	Eliminated by Criteria	PA#	protein	protein probability	percent coverage	num unique peps	tot indep spectra	protein length	peptide sequence
20140220-1	No	1128	PA1128	0.9985	14.9	1	3	303	MVDIVADGYDAGIRYGGTVPQDM[147]VAVPLTGELRWVVAASPDYLAR
20140220-3	No	1128	PA1128	0.9898	14.9	1	1	303	MVDIVADGYDAGIRYGGTVPQDM[147]VAVPLTGELRWVVAASPDYLAR
20140220-4	No	1128	PA1128	1	14.9	2	3	303	MVDIVADGYDAGIRYGGTVPQDM[147]VAVPLTGELRWVVAASPDYLAR
20140220-4	No	1128	PA1128	1	14.9	2	3	303	MVDIVADGYDAGIRYGGTVPQDMVAVP
20140220-1	No	1750	PA1750	0.9985	12.3	1	1	358	DPALQPLVM[147]DNVSNQIVEGNNSIVGLM[147]VESHLGWGSQPIPKDLD
20140220-4	No	1750	PA1750	0.9958	12.3	2	4	358	DPALQPLVM[147]DNVSNQIVEGNNSIVGLM[147]VESHLGWGSQPIPKDLD
20140220-4	No	1750	PA1750	0.9958	12.3	2	4	358	DPALQPLVM[147]DNVSNQIVEGNNSIVGLM[147]VESHLGWGSQPIPKDLD
20140220-5	No	1750	PA1750	0.9982	12.3	1	2	358	DPALQPLVM[147]DNVSNQIVEGNNSIVGLM[147]VESHLGWGSQPIPKDLD
20131104-1	No	2424	PvdL	0.9995	0.8	2	5	0.37	ELHFYSINFDAASER
20131104-3	No	2424	PvdL	0.9946	1	1	4	4342	ERYDARTVNELAQAYLAELQALIEHCLEDGAGGLTPSDFPLAQ
20140220-1	No	2424	PvdL	0.9985	1	1	1	4342	ERYDARTVNELAQAYLAELQALIEHCLEDGAGGLTPSDFPLAQ
20140220-4	No	2424	PvdL	1	2.6	4	18	4342	ERYDARTVNELAQAYLAELQALIEHCLEDGAGGLTPSDFPLAQ
20140220-4	No	2424	PvdL	1	2.6	4	18	4342	ERYDARTVNELAQAYLAELQALIEHCLEDGAGGLTPSDFPLAQ
20140220-4	No	2424	PvdL	1	2.6	4	18	4342	GVGNTHAALAERLQWMQATYTLDGDDVLM[147]QKAPVSFD
20140220-5	No	2424	PvdL	0.9982	1	1	2	4342	ERYDARTVNELAQAYLAELQALIEHCLEDGAGGLTPSDFPLAQ
20140220-1	No	3106	PA3106	0.9998	17.6	2	3	255	VAEALGEHAWFVAMDVAQEGQVAM[147]SVAEVLGQFGRLDGLVCNAAI
20140220-3	No	3106	PA3107	0.9926	17.6	1	1	255	VAEALGEHAWFVAMDVAQEGQVAM[147]SVAEVLGQFGRLDGLVCNAAI
20140220-4	No	3106	PA3108	1	25.9	4	18	255	VAEALGEHAWFVAMDVAQEGQVAM[147]SVAEVLGQFGRLDGLVCNAAI
20140220-4	No	3106	PA3109	1	25.9	4	18	255	LDGLVCNAAIANPRNTPLEALSLGEWTRTLA
20140220-4	No	3106	PA3110	1	25.9	4	18	255	LDGLVCNAAIANPRNTPLEALSLGEWTRTLA
20130924-4	No	3810	HscA	0.9705	5.2	1	2	619	IRVTFQVDADGLLGVSARELSSGVEASIQVKP
20140220-4	No	3810	HscA	0.9999	5.2	2	5	619	IRVTFQVDADGLLGVSARELSSGVEASIQVKP
20140220-4	No	3810	HscA	0.9999	5.2	2	5	619	IRVTFQVDADGLLGVSARELSSGVEASIQVKP
20140220-5	No	3810	HscA	0.9695	5.2	1	1	619	IRVTFQVDADGLLGVSARELSSGVEASIQVKP
20130924-3	No	4944	Hfq	0.9583	31.7	1	3	82	HAISTVVPSRPVRLPSGDQPAEPGNA
20130924-4	No	4944	Hfq	1	51.2	2	2	82	SKGHSLQDPYLNTLRK
20130924-4	No	4944	Hfq	1	51.2	2	2	82	HAISTVVPSRPVRLPSGDQPAEPGNA
20130924-5	No	4944	Hfq	1	51.2	2	4	82	HAISTVVPSRPVRLPSGDQPAEPGNA
20130924-5	No	4944	Hfq	1	51.2	2	4	82	SKGHSLQDPYLNTLRK
20131015-3	No	4944	Hfq	0.9702	19.5	1	1	82	SKGHSLQDPYLNTLRK
20131015-4	No	4944	Hfq	0.9955	19.5	1	2	82	SKGHSLQDPYLNTLRK
20131104-2	No	4944	Hfq	0.9998	31.7	2	3	82	HAISTVVPSRPVRLPSGDQPAEPGNA
20131104-2	No	4944	Hfq	0.9998	31.7	2	3	82	HAISTVVPSRPVR
20131104-3	No	4944	Hfq	0.9951	31.7	1	2	82	HAISTVVPSRPVRLPSGDQPAEPGNA
20140220-1	No	4944	Hfq	0.9985	19.5	1	4	82	SKGHSLQDPYLNTLRK
20140220-3	No	4944	Hfq	0.9977	19.5	1	3	82	SKGHSLQDPYLNTLRK
20140220-4	No	4944	Hfq	1	51.2	2	5	82	HAISTVVPSRPVRLPSGDQPAEPGNA
20140220-4	No	4944	Hfq	1	51.2	2	5	82	SKGHSLQDPYLNTLRK
20140220-5	No	4944	Hfq	0.9998	51.2	2	7	82	SKGHSLQDPYLNTLRK
20131015-3	No	5243	HemB	0.9972	10.7	1	1	337	ATYQM[147]DPANSDEALHEVAADLAEGADM[147]VMVKPGM[147]PY
20140220-1	No	5243	HemB	0.9998	13.9	2	2	337	DAVGSASNLGKGNKATYQMDPANSDEALHEVAADLAEGADM[147]VMVKPG
20140220-4	No	5243	HemB	0.9741	13.9	2	3	337	DAVGSASNLGKGNKATYQMDPANSDEALHEVAADLAEGADMVM[147]VKPG
20140220-6	Yes < 3	21	PA0021	0.9985	4.7	1	1	362	VSELPLDSPPLPANFPR
20140220-4	Yes < 3	56	PA0056	0.998	8.2	1	1	306	GAELLPQCREM[147]LAVADAMQATGQTR
20140220-4	Yes < 3	69	PA0069	0.9926	7.1	2	8	352	SGNGIPVGVLCSPMIPM[147]VNDM[147]ELER
20140220-4	Yes < 3	79	PA0079	0.998	4.3	1	1	444	M[147]SWNNRVVWSEGMFLRPQH
20131104-1	Yes < 3	90	ClpV1	0		0	0		GLLQAGASM[147]K
20131104-1	Yes < 3	257	PA0257	0.9989	6.8	1	1	0.11	HESLHAKSVAQAFRQALR
20131104-1	Yes < 3	306	PA0306	0.9989	3.4	1	1	0.11	IPLPPPTLGGRL
20140220-1	Yes < 3	337	PtsP	0.9512	3.4	1	1	759	VVDDAHLEGKPVSICGEMAGDPAAAV
20140220-5	Yes < 3	337	PtsP	0.9982	3.4	1	1	759	VVDDAHLEGKPVSICGEMAGDPAAAV
20140220-4	Yes < 3	371	PA0371	0.998	9.5	1	1	495	GLSMLTNAM[147]LNEGVPGKDTTAIAAGFEDLGASFSNGSYRDMAVAGLR
20140220-4	Yes < 3	428	PA0428	0.998	3.9	1	1	639	IPDGDAQGFDPEAVLPEVAQPEPRE
20140220-5	Yes < 3	456	PA0456	0.9506	14.5	1	1	69	VSFEVVQGQK
20140220-4	Yes < 3	475	PA0475	1	13.2	2	5	189	GSLYHYFPEGKPQIASAAIGFVADE
20140220-4	Yes < 3	475	PA0475	1	13.2	2	5	189	GSLYHYFPEGKPQIASAAIGFVADE
20140220-1	Yes < 3	508	PA0508	0.9985	4.2	1	1	592	YAYMWALMARTALAKQGEDDFYASK
20140220-5	Yes < 3	508	PA0508	0.9955	4.6	1	2	592	NSLGCGSIEHKMGIKASATCVM[147]NFDGA
20131104-3	Yes < 3	553	PA0553	0.9951	31.8	1	2	66	RPSTCEVISPPDVMVPTEQNR
20131104-1	Yes < 3	584	Cca	0.9989	2.4	1	1	0.11	LLGRPVTDID
20140220-4	Yes < 3	642	PA0642	0.998	16	1	1	262	ADSYIAVGM[147]ALDVEFGRVAVSGGTANAIIYIRWGFTEEGVPR
20140220-6	Yes < 3	663	PA0663	0.9985	7.9	1	4	239	GGRWSTGADAARSEADAQR
20131015-1	Yes < 3	690	PA0690	0.972	1.1	1	2	4180	IEVSLDNGQLGVSGTVDASGAQVGEIRLAGGRGLSLGGNALLDAHGS
20140220-4	Yes < 3	690	PA0690	0.9965	2.7	3	3	4180	IEVSLDNGQLGVSGTVDASGAQVGEIRLAGGRGLSLGGNALLDAHGS
20140220-4	Yes < 3	743	PA0743	0.998	9.7	1	1	298	DAPVSGGTAGAAAGTLTFMVGGDAEALEK
20140220-6	Yes < 3	745	PA0745	0.9985	14	1	1	272	QAQMALPEAAVGLLPCAGGTQALPWLVGEGWAKRMILC
20131104-1	Yes < 3	815	PA0815	0.9989	3.5	1	2	0.17	ECHVSVSGLSR
20131104-1	Yes < 3	822	PA0822	0.9989	5.4	1	1	0.11	NKIVEM[147]KP
20131104-3	Yes < 3	831	OruR	0.9656	10.6	1	2	339	RYAEVFGVAAEFEQPWHWLSMPSEYLERPMALANPA
20140220-4	Yes < 3	842	PA0842	0.998	10.6	1	1	406	HLERDLPEALFCGVQRGETLAAHYASGDLFLFPSLSETFGNVV
20131104-1	Yes < 3	844	PlcH	0.9944	8.5	3	4	0.29	HM[147]SGRAAPSGDGKDVHIGNDMGDGTIGASGTVDWTTYPER
20140220-1	Yes < 3	856	PA0856	0.9985	25.3	1	1	182	M[147]SGPTDTSTQPQGFSMTRLRLIGSAVLLSLSSM[147]AM[147]ADSASQAEQFL
20140220-6	Yes < 3	858	PA0858	0.9985	7.4	1	1	312	NPVSLEDRQSEHYVPGISCPHCW
20131104-1	Yes < 3	876	PA0876	0.9989	8.3	1	2	0.23	IRTWVEFLREHM[147]PAMLAADEHSLAES
20140220-6	Yes < 3	934	RelA	0.9518	3.2	1	2	747	HSM[147]VLGTQAQVENLRKMLVAM[147]VDD
20131104-1	Yes < 3	987	PA0987	0.9989	6.4	1	2	0.17	YQPRASVQNTELQAQLVE
20131104-1	Yes < 3	1035	PA1035	0.9989	11	1	2	0.19	M[147]NYQAQM[147]IRIISLIMAWG
20140220-4	Yes < 3	1093	PA1093	0.998	18.7	1	4	123	APEASGDIFAPRSAADGSGKPLP
20140220-5	Yes < 3	1112	PA1112	0.9848	6.8	1	1	382	GKAVEGTEAPHHVWEKSPAISGMAFY
20140220-4	Yes < 3	1187	PA1187	1	6.9	3	3	379	GGFFYLM[147]NMLAQERLTNACGAVAGAE
20140220-4	Yes < 3	1187	PA1187	1	6.9	3	3	379	GGFFYLM[147]NMLAQERLTNACGAVAGAE
20131104-1	Yes < 3	1311	PhnX	0.9989	3.3	1	3	0.34	TRIEQMFEG
20131104-4	Yes < 3	1311	PhnX	0.9936	3.3	1	1	275	TRIEQMFEG
20131104-3	Yes < 3	1323	PA1323	0.9951	20	1	3	110	IGALLEKANDALGKGGSAVAER
20140220-4	Yes < 3	1324	PA1324	0.9975	6.5	1	4	170	VALEPATSYMK
20140220-6	Yes < 3	1392	PA1392	0.9985	5.1	1	3	414	DPRMPRLMPIWQAAFDALGLW
20131104-1	Yes < 3	1393	CysC	0.9989	11.2	1	1	0.11	VAKILLEAGLIVIVATISPFSR
20131104-1	Yes < 3	1427	PA1427	0.9989	9.6	1	2	0.17	ELEPGVGAGDGQALAVEK
20140220-1	Yes < 3	1469	PA1469	0.9999	19.2	2	5	240	VHGAEIVDARSLSESGRHAADGVFSEGPLAVAVVTADCLPILM[147]SSR
20140220-4	Yes < 3	1469	PA1470	1	19.2	4	19	240	VHGAEIVDARSLSESGRHAADGVFSEGPLAVAVVTADCLPILMSSR
20140220-4	Yes < 3	1469	PA1471	1	19.2	4	19	240	VHGAEIVDARSLSESGRHAADGVFSEGPLAVAVVTADCLPILMSSR
20140220-4	Yes < 3	1469	PA1472	1	19.2	4	19	240	VHGAEIVDARSLSESGRHAADGVFSEGPLAVAVVTADCLPILM[147]SSR
20140220-4	Yes < 3	1469	PA1473	1	19.2	4	19	240	VHGAEIVDARSLSESGRHAADGVFSEGPLAVAVVTADCLPILM[147]SSR
20131015-1	Yes < 3	1470	PA1470	0.999	20	1	1	245	FAVAVNYASNQAMADEVVAEIVAAGGAAIAVQGDVASAEDM[147]DKLFEATR
20140220-1	Yes < 3	1498	PykF	0.9755	8	1	1	477	AEVTDVATAVGAGADAVM[147]LSAETASGQYPREAVEMM[147]AK
20140220-4	Yes < 3	1567	PA1567	0.998	9.9	1	1	465	GYTGLWTAIMLKEHDPGLDVVLVEADLCGAGASGRNGGCALSWSAK
20131104-1	Yes < 3	1576	PA1576	0.9989	4.2	1	1	0.11	DLSILLAEARRN
20131104-1	Yes < 3	1622	PA1622	0.9989	4.5	1	1	0.11	EAAELLAQRGLEP
20140220-4	Yes < 3	1709	PopD	0.998	10.2	1	1	295	QVANTVIQSFVQM[147]ANASVQVRQGESQASAR
20131104-1	Yes < 3	1867	XphA	0.9989	7.4	1	2	0.18	ELAELPAAAAPAP
20140220-4	Yes < 3	1923	PA1923	0.9998	3.7	2	2	1281	QLAAAGAGEVGAATTREFIERMAGGFGEAAAQAEGAAASGAGE
20140220-1	Yes < 3	1926	PA1926	0.9985	7.1	1	1	616	DASLGGEFPVM[147]CVTLM[147]NPRTGGVFASFGAHPSFEVALERSLTEL
20131104-1	Yes < 3	1989	PqqE	0.9989	2.6	1	2	0.23	LWLLAELTYR
20131104-1	Yes < 3	2000	DhcB	0.9989	10.6	1	1	0.11	VGASIFDSAQSFAMIRGGHVDLT
20140220-5	Yes < 3	2000	DhcB	0.9982	19.7	1	1	218	VGASIFDSAQSFAMIRGGHVDLTVLGAFEVDVRGNIASWMIPG
20140220-4	Yes < 3	2014	LiuB	1	13.3	2	2	535	IFFNQANMSARGIPQIAVVM[147]GSCTAGGAYVPAMSDETVM[147]VREQAT
20140220-4	Yes < 3	2014	LiuB	1	13.3	2	2	535	SAEFAANAATMLEQVNALRTLLGRIH
20140220-1	Yes < 3	2083	PA2083	0.9985	5.9	1	3	424	GLISFIGPGGFGTPDDVEILESCQR
20140220-1	Yes < 3	2165	GlgA	0.9975	2.5	1	3	513	REHSVRVLLPGYR
20140220-4	Yes < 3	2165	GlgA	0.998	2.5	1	3	513	REHSVRVLLPGYR
20131104-1	Yes < 3	2189	PA2189	0.9989	13	1	1	0.11	GAVDHARM[147]AEYAM[147]SLDYDLELYAR
20131104-1	Yes < 3	2236	PslF	0.9989	3	1	2	0.18	MRIALLAPLPPE
20140220-1	Yes < 3	2315	PA2315	0.9985	7.4	1	2	391	PAGMRDSGFLCADAQRLAAVYVSDRPRPR
20131104-1	Yes < 3	2371	PA2371	0.9995	2.6	2	3	0.28	GLLQAGASM[147]K
20131104-4	Yes < 3	2399	PvdD	0.9971	1.3	1	1	2448	QALPQPDASLSQQAYR
20140220-4	Yes < 3	2402	PA2402	0.997	2.1	3	3	5149	HWQNLLRGMLENPQASVDSLPM[147]LDAEERGQ
20131104-1	Yes < 3	2438	PA2438	0.9989	4.4	1	1	0.11	DGPPALPAEAPANGR
20140220-4	Yes < 3	2438	PA2438	0.9999	9.1	2	9	341	ARQLRTFVGSALETTASAYDLADLVNTEASR
20140220-1	Yes < 3	2497	PA2497	0.9985	13.7	1	1	292	LSDEASEALSPAHGDGVLRLGVPEDLAGEVLMPVLTRFTE
20130924-4	Yes < 3	2535	PA2535	0.9951	9.7	1	1	331	VGELAAAKGVKPSQLALAWVLAQGDDLIPIPG
20140220-4	Yes < 3	2552	PA2552	0.9995	18.9	3	3	375	EHRFPAEAIREM[147]ADLGFLGM[147]LVPEEWGGAQTGHLAYAMALEEIAAG
20140220-4	Yes < 3	2552	PA2552	0.9995	18.9	3	3	375	RQM[147]VHHAASLREAGLPCLTEASM[147]AK
20131104-1	Yes < 3	2565	PA2565	0.9989	11.3	1	2	0.19	ASQAQADTTLFPEQTR
20140220-4	Yes < 3	2570	LecA	0.998	21.3	1	1	122	MAWKGEVLANNEAGQVTSIIYNPGDV
20140220-4	Yes < 3	2641	NuoF	0.998	6.5	1	1	448	VGTRM[147]GTGLAM[147]AVDDSINM[147]VSLLRNMEEF
20140220-1	Yes < 3	2716	PA2716	0.9985	6.1	1	1	411	LM[147]RLYQAWADGGAGLLISGNVM[147]VDS
20140220-4	Yes < 3	2716	PA2716	1	6.3	3	3	411	LM[147]RLYQAWADGGAGLLISGNVM[147]VDS
20131104-1	Yes < 3	2725	PA2725	0.9995	2.7	2	2	0.17	ALAPALLRG
20131104-1	Yes < 3	2766	PA2766	0.9989	8.3	1	3	0.24	LYLSRGHAQHADM[147]GCP
20131104-1	Yes < 3	2886	AtuA	0.9989	2.3	1	1	0.11	AGVQLKIAVLHGDN
20140220-4	Yes < 3	2891	AtuF	0.998	6.5	1	1	661	GAEAIHPGYGFLSENAEFARACEAAGIVFIGPDAEAIHLM[147]GSK
20140220-4	Yes < 3	2940	PA2940	0.9999	11.3	2	2	379	MTRVPM[147]GGFNLSPNPALLQDYPAVYMSMGQTAENVAERYAVSR
20140220-4	Yes < 3	2993	PA2993	0.9715	25.1	2	2	342	TFDPRTGAPIDHHLASVTVIDPSTRNADGLSTLLMVLGPEEGYR
20131104-1	Yes < 3	3076	PA3076	0.9989	1.9	1	6	0.49	ALMVVEP
20140220-1	Yes < 3	3156	WbpD	0.9985	23	1	1	191	NVPSYALMVGVPARQIGWM[147]SEFGEQLQLNEQGEAVCSHSGARYV
20131104-1	Yes < 3	3290	PA3290	0.9989	0.9	1	4	0.29	KAWEALHK
20140220-4	Yes < 3	3344	RecQ	0.998	4.5	1	1	712	RDGLPADAWM[147]AYGLQDVLLLRQM[147]MQSSEGDER
20140220-4	Yes < 3	3377	PA3377	0.998	12.9	1	2	294	QIM[147]VYQVPIPEPLRFIEPSEAETRTM[147]HALDDYGVM[147]HVK
20131104-1	Yes < 3	3407	HasA	0.9989	10.7	1	2	0.19	VVYGLM[147]SGDSSALQGQIDALLK
20140220-4	Yes < 3	3540	AlgD	0.998	6.2	1	1	436	ASQLDVEHPMLGSLM[147]RSNSNQVQKAFD
20131104-1	Yes < 3	3561	FruK	0.9989	2.9	1	6	0.44	AVVAGSLPR
20131104-1	Yes < 3	3675	PA3675	0.9989	5.3	1	4	0.45	QPGGFNNNPDVR
20131104-1	Yes < 3	3814	IscS	0.9989	4	1	2	0.18	DRFFAQIDGLEELYIN
20140220-4	Yes < 3	4030	PA4030	0.9703	16.3	2	2	276	VLAWPGVVGGGGWDAYNLVIHELAHKLDMLNGDANGLPPLHAGM[147]R
20131104-1	Yes < 3	4078	PA4078	0.9989	1	1	1	0.11	EPEFDDRLLD
20131104-1	Yes < 3	4107	PA4107	0.9989	9	1	1	0.11	KTYEANGKPMPAGL
20131104-1	Yes < 3	4111	PA4111	0.9995	15.9	2	2	0.17	LAARLEALRSLED
20140220-1	Yes < 3	4181	PA4181	0.9985	13.8	1	1	239	PRLVVADGSETFDTLKNGEALDESPDPGEVVWR
20140220-1	Yes < 3	4265	TufA	0.9985	7.1	1	1	397	NMITGAAQMDGAILVCSAADGPMPQTRE
20140220-5	Yes < 3	4265	TufA	0.9955	3	1	2	397	AFDQIDNAPEEK
20140220-4	Yes < 3	4327	PA4327	1	9	3	7	268	QMKSNRM[147]TAAIEEEGDLLTYSAM[147]A
20140220-4	Yes < 3	4327	PA4327	1	9	3	7	268	QM[147]KSNRMTAAIEEEGDLLTYSAM[147]A
20140220-4	Yes < 3	4410	DdiB	0.9938	8.8	2	2	319	EVSLKSGAM[147]VLQSLLAAGVDAFGIDVGE
20140220-3	Yes < 3	4511	PA4511	0.9509	17.5	1	1	251	GVSIGAHPAYPDLSGFGRRSLACSAEEVHAM[147]VLYQIGALDAFCR
20140220-4	Yes < 3	4511	PA4511	0.998	17.5	1	6	251	GVSIGAHPAYPDLSGFGRRSLACSAEEVHAM[147]VLYQIGALDAFCR
20131104-1	Yes < 3	4569	IspB	0.9989	3.4	1	1	0.11	PVMRIISQATR
20131104-1	Yes < 3	4578	PA4578	0.9989	9.9	1	2	0.23	DAPGGAGCGWGNMLFK
20131104-2	Yes < 3	4578	PA4578	0.9923	9.9	1	3	162	DAPGGAGCGWGNMLFK
20140220-1	Yes < 3	4749	GlmM	0.9985	10.1	1	1	445	VMMVDHTGAVVDGDELLFLIARDLQESGRLQGGVVGTLM[147]SNLGLE
20140220-1	Yes < 3	4937	PA4937	0.9985	4.6	1	2	904	GNSVYFPERVIPMLPEVLSNGLCSLNPLVDRLAMVCEMTLSK
20140220-4	Yes < 3	4997	MsbA	0.998	7.1	1	4	603	MTKTGAVYTPM[147]LQLVIYVAM[147]AILM[147]FLVLWLRGDASAGDLVAYI
20140220-4	Yes < 3	5013	IlvE	0.9951	22.8	3	3	307	DATTHVLTHTLHYGM[147]GVFEGVRAY
20140220-4	Yes < 3	5164	rmlC	0.998	12.7	1	2	181	QMWIPAGFAHGFVVLSEYAEFLY
20140220-5	Yes < 3	5164	rmlC	0.9982	12.7	1	1	181	QMWIPAGFAHGFVVLSEYAEFLY
20140220-4	Yes < 3	5177	PA5177	0.998	13.6	1	1	221	EDARFWSALQADFGFDPQRSLFIDDSLPIL
20131104-1	Yes < 3	5197	RimK	0.9999	13.3	3	4	0.3	TQGIGVVLCETEK
20131104-1	Yes < 3	5265	PA5265	0.9995	2.2	2	3	0.24	AKDEGQLPEPVR
20131104-1	Yes < 3	5372	BetA	0.9995	6.1	2	3	0.28	TQMPAALAFP
20131104-1	Yes < 3	5373	BetB	0.9995	6.5	2	4	0.4	STGKKVM[147]ASASSSSLK
20131104-2	Yes < 3	5381	PA5381	0.984	33.6	1	2	125	MAVSLAVELAENDLPMSRRDSPLAGSDVGSAESM[147]AIPIEGAA
20140220-4	Yes < 3	5411	GbcB	0.9894	7.1	2	3	366	LAAEAAEAPEVPVADQHQVEFTATGK
20131104-1	Yes < 3	5435	PA5435	0.9989	2.5	1	2	0.23	SLEVWGGATFDACVR
20140220-4	Yes < 3	5435	PA5435	0.998	4.3	1	1	607	IDTAISSM[147]AWGTSHPGTESM[147]VAALRG
20131104-1	Yes < 3	5448	WbpY	0.9989	4.3	1	1	0.11	QFSWKRCANLTAAAYR
20140220-1	Yes < 3	5522	PA5522	0.9985	7.3	1	1	455	ACLLESLALFCPNANSFRRFQANSYAPLAPTWG
20140220-1	Yes < 3	5542	PA5542	0.9985	11.1	1	2	414	SISSTLVGAAVQQGLLALDQPVDKYLPSLAGSAYQGVTVEQVLQM[147]S
20140220-4	Yes < 3	5542	PA5542	0.998	11.1	1	1	414	SISSTLVGAAVQQGLLALDQPVDKYLPSLAGSAYQGVTVEQVLQM[147]S
20140220-1	Yes ∆prrF background	41	PA0041	0.9985	1.2	1	1	3535	MDNAIAYKDQLHLQLGVGLSAEQMAALTHDIVWLEEVEVNGEK
20131104-2	Yes ∆prrF background	70	PA0070	0.9923	6.9	1	3	304	KAQDAQSEGNKVASQGQGMIR
20131104-3	Yes ∆prrF background	70	PA0070	1	12.5	2	5	304	AEYYPSCYEPVSHLR
20131104-3	Yes ∆prrF background	70	PA0070	1	12.5	2	5	304	AGENISNYTQAYEKDLQQVGVPR
20140220-4	Yes ∆prrF background	141	PA0141	0.998	7.7	1	1	298	SLDKWDDYTAAKQAMFFHTDTAD
20140220-4	Yes ∆prrF background	165	PA0165	0.9998	16.2	2	2	278	M[147]SRTLATVMLAGGLLAAGQAVAEDHDMTPTHETDSGPLLWHNESL
20131015-1	Yes ∆prrF background	196	PntB	0.9828	4.2	1	1	478	VEM[147]TKM[147]PELVAFM[147]HSMIGLA
20131104-2	Yes ∆prrF background	425	MexA	0.9923	2.9	1	3	383	AILAPQQGVTR
20131104-3	Yes ∆prrF background	425	MexA	0.9951	3.9	1	2	383	IAEVRPQVNGIILKR
20131104-4	Yes ∆prrF background	425	MexA	0.9971	2.9	1	2	383	AILAPQQGVTR
20131104-1	Yes ∆prrF background	468	PA4868	0.9989	3.5	1	2	0.18	FPLPAKAAPAG
20140220-4	Yes ∆prrF background	470	FiuA	0.998	5.7	1	1	802;	KFSGNAALSYIFDNGVAPYISYAESFQPTTGADMNSTSSLKPTEGK
20131104-2	Yes ∆prrF background	537	PA0537	0.9916	5.4	1	2	202	AQGELSSALSR
20131104-1	Yes ∆prrF background	564	PA0564	1	7.9	2	3	0.29	RAMLERPEHAWTLEQLAQQAAM[147]SR
20131104-1	Yes ∆prrF background	564	PA0564	1	7.9	2	3	0.29	RPEHAWTLEQLAQQAAM[147]SR
20130924-5	Yes ∆prrF background	579	RpsU	0.9801	18.3	2	5	71	VKENEPFDVALRR
20131104-3	Yes ∆prrF background	579	RpsU	0.9646	18.3	1	1	71	VKENEPFDVALRR
20140220-4	Yes ∆prrF background	579	RpsU	0.998	18.3	1	2	71	VKENEPFDVALRR
20140220-5	Yes ∆prrF background	579	RpsU	0.9609	18.3	1	2	71	VKENEPFDVALRR
20140220-4	Yes ∆prrF background	636	PA0636	0.9999	12.4	2	3	611;	ARAAAGQAAAGAPAAQGAAPMPAAAM[147]DVGAM[147]VATASGQTGDGSKVSAGG
20131104-3	Yes ∆prrF background	788	PA0788	0.9951	3.3	1	1	1041	KLGYPFDHLVPSYATALGSSGDRPAALAELM[147]GII
20131104-1	Yes ∆prrF background	833	PA0833	0.9989	7.2	1	2	0.23	AQSVAGYLTAQGVDGTR
20131104-2	Yes ∆prrF background	833	PA0833	1	24.1	4	9	237	AQSVAGYLTAQGVDGTR
20131104-2	Yes ∆prrF background	833	PA0834	1	24.1	4	9	237	RAQSVAGYLTAQGVDGTR
20131104-2	Yes ∆prrF background	833	PA0835	1	24.1	4	9	237	RVEVNLRPVPGAQGPAQTQPQY
20131104-2	Yes ∆prrF background	833	PA0836	1	24.1	4	9	237	GMGPDQPIASNSTADGR
20131104-3	Yes ∆prrF background	833	PA0837	1	16.9	4	16	237	AQSVAGYLTAQGVDGTR
20131104-3	Yes ∆prrF background	833	PA0838	1	16.9	4	16	237	RAQSVAGYLTAQGVDGTR
20131104-3	Yes ∆prrF background	833	PA0839	1	16.9	4	16	237	RVEVNLRPVPGAQGPAQTQPQY
20131104-3	Yes ∆prrF background	833	PA0840	1	16.9	4	16	237	VEVNLRPVPGAQGPAQTQPQY
20140220-4	Yes ∆prrF background	846	CysZ	0.998	9.3	1	3	246	DFPPFSWAELLAM[147]IPRTMGREM[147]R
20131104-1	Yes ∆prrF background	921	PA0921	0.9989	16	1	1	0.11	ISMRAFGPLVM[147]LVVGM[147]ACA
20131104-1	Yes ∆prrF background	923	DnaE2	0.9995	2.9	2	3	0.23	ALQDCM[147]TAIRNHLPVSEAG
20131104-1	Yes ∆prrF background	938	PA0938	0.9989	4.3	1	1	0.11	TPREALDRVGNELAAYSGR
20131104-2	Yes ∆prrF background	958	OprD	0.99	6.1	1	2	443	MSDNNVGYKNYGYGEDGKHHETNLEAK
20131104-3	Yes ∆prrF background	958	OprD	0.9998	9.3	2	5	443	MSDNNVGYKNYGYGEDGKHHETNLEAK
20131104-4	Yes ∆prrF background	969	TolQ	0.9971	7.4	1	1	231	QAGSNPDPDSGVEQIFR
20131104-1	Yes ∆prrF background	971	TolA	0.9989	2.3	1	2	0.18	QATLYQLK
20130924-3	Yes ∆prrF background	973	Pal	0.9975	11.3	1	3	168	YLVLQGVSPAQLELVSYGK
20130924-4	Yes ∆prrF background	973	Pal	1	16.7	2	7	168	EYNMALGER
20130924-4	Yes ∆prrF background	973	Pal	1	16.7	2	7	168	YLVLQGVSPAQLELVSYGK
20130924-5	Yes ∆prrF background	973	Pal	1	33.9	2	2	168	AITTFYFEYDSSDLKPEAMR
20130924-5	Yes ∆prrF background	973	Pal	1	33.9	2	2	168	GGDASGEGANGGVDPNAGYGANSGAVDGSLSDEAALR
20131104-1	Yes ∆prrF background	973	Pal	1	21.4	2	7	0.79	YLVLQGVSPAQLELVSYGK
20131104-1	Yes ∆prrF background	973	Pal	1	21.4	2	7	0.79	YLVLQGVSPAQLELVSYGKERPVATGHDEQSWAQNR
20131104-2	Yes ∆prrF background	973	Pal	1	29.2	7	24	168	GTREYNMALGER
20131104-2	Yes ∆prrF background	973	Pal	1	29.2	7	24	168	YLVLQGVSPAQLELVSYGK
20131104-2	Yes ∆prrF background	973	Pal	1	29.2	7	24	168	ERPVATGHDEQSWAQNR
20131104-2	Yes ∆prrF background	973	Pal	1	29.2	7	24	168	GTREYNMALGER
20131104-2	Yes ∆prrF background	973	Pal	1	29.2	7	24	168	ERPVATGHDEQSWAQNR
20131104-2	Yes ∆prrF background	973	Pal	1	29.2	7	24	168	YLVLQGVSPAQLELVSYGKERPVATGHDEQSWAQNR
20131104-2	Yes ∆prrF background	973	Pal	1	29.2	7	24	168	EYNMALGERR
20131104-3	Yes ∆prrF background	973	Pal	1	68.5	6	22	168	AITTFYFEYDSSDLKPEAMR
20131104-3	Yes ∆prrF background	973	Pal	1	68.5	6	22	168	ERPVATGHDEQSWAQNR
20131104-3	Yes ∆prrF background	973	Pal	1	68.5	6	22	168	GGDASGEGANGGVDPNAGYGANSGAVDGSLSDEAALR
20131104-3	Yes ∆prrF background	973	Pal	1	68.5	6	22	168	YLVLQGVSPAQLELVSYGK
20131104-3	Yes ∆prrF background	973	Pal	1	68.5	6	22	168	VVLEGHTDERGTREYNMALGER
20131104-3	Yes ∆prrF background	973	Pal	1	68.5	6	22	168	YLVLQGVSPAQLELVSYGKERPVATGHDEQSWAQNR
20140220-4	Yes ∆prrF background	973	Pal	1	16.7	2	5	168	EYNMALGER
20140220-4	Yes ∆prrF background	973	Pal	1	16.7	2	5	168	YLVLQGVSPAQLELVSYGK
20140220-5	Yes ∆prrF background	973	Pal	1	16.7	2	4	168	EYNMALGER
20140220-5	Yes ∆prrF background	973	Pal	1	16.7	2	4	168	YLVLQGVSPAQLELVSYGK
20140220-6	Yes ∆prrF background	973	Pal	0.9985	11.9	1	1	168	AITTFYFEYDSSDLKPEAMR
20130924-5	Yes ∆prrF background	1041	PA1041	0.9907	8.6	1	3	210	LSITGHTDSVGSDAYNQK
20131104-3	Yes ∆prrF background	1041	PA1041	1	10.5	2	6	210	LSITGHTDSVGSDAYNQKLSER
20131104-3	Yes ∆prrF background	1041	PA1041	1	10.5	2	6	210	LSITGHTDSVGSDAYNQK
20130924-3	Yes ∆prrF background	1053	PA1053	0.9975	8.4	1	3	154	AYVQQVDQGQIFR
20130924-4	Yes ∆prrF background	1053	PA1054	0.9962	8.4	1	1	154	AYVQQVDQGQIFR
20131104-1	Yes ∆prrF background	1053	PA1055	1	35.7	3	5	0.51	AYVQQVDQGQIFR
20131104-1	Yes ∆prrF background	1053	PA1056	1	35.7	3	5	0.51	GSYVAAIIGAVAGGLLGAATEEGLTR
20131104-2	Yes ∆prrF background	1053	PA1057	1	64.9	10	31	154	AYVQQVDQGQIFR
20131104-2	Yes ∆prrF background	1053	PA1058	1	64.9	10	31	154	MGTIQALRPVK
20131104-2	Yes ∆prrF background	1053	PA1059	1	64.9	10	31	154	TQGVEITVR
20131104-2	Yes ∆prrF background	1053	PA1060	1	64.9	10	31	154	TQGVEITVREDDGSTR
20131104-2	Yes ∆prrF background	1053	PA1061	1	64.9	10	31	154	VRILTVNGTSR
20131104-2	Yes ∆prrF background	1053	PA1062	1	64.9	10	31	154	GSYVAAIIGAVAGGLLGAATEEGLTR
20131104-2	Yes ∆prrF background	1053	PA1063	1	64.9	10	31	154	MGTIQALRPVK
20131104-2	Yes ∆prrF background	1053	PA1064	1	64.9	10	31	154	TPIGSIAGAGVGGVAGSAVGGGK
20131104-2	Yes ∆prrF background	1053	PA1065	1	64.9	10	31	154	TQGVEITVREDDGSTR
20131104-2	Yes ∆prrF background	1053	PA1066	1	64.9	10	31	154	VRILTVNGTSR
20131104-3	Yes ∆prrF background	1053	PA1067	1	63.6	7	24	154	GSYVAAIIGAVAGGLLGAATEEGLTR
20131104-3	Yes ∆prrF background	1053	PA1068	1	63.6	7	24	154	MGTIQALRPVKIEGTK
20131104-3	Yes ∆prrF background	1053	PA1069	1	63.6	7	24	154	TPIGSIAGAGVGGVAGSAVGGGK
20131104-3	Yes ∆prrF background	1053	PA1070	1	63.6	7	24	154	TQGVEITVREDDGSTR
20131104-3	Yes ∆prrF background	1053	PA1071	1	63.6	7	24	154	MGTIQALRPVK
20131104-3	Yes ∆prrF background	1053	PA1072	1	63.6	7	24	154	AYVQQVDQGQIFRVGER
20131104-3	Yes ∆prrF background	1053	PA1073	1	63.6	7	24	154	IEGTKTPIGSIAGAGVGGVAGSAVGGGK
20131104-4	Yes ∆prrF background	1053	PA1074	1	35.7	3	7	154	AYVQQVDQGQIFR
20131104-4	Yes ∆prrF background	1053	PA1075	1	35.7	3	7	154	TQGVEITVREDDGSTR
20131104-4	Yes ∆prrF background	1053	PA1076	1	35.7	3	7	154	GSYVAAIIGAVAGGLLGAATEEGLTR
20140220-4	Yes ∆prrF background	1053	PA1077	0.998	8.4	1	3	154	AYVQQVDQGQIFR
20140220-5	Yes ∆prrF background	1053	PA1078	0.9982	8.4	1	2	154	AYVQQVDQGQIFR
20140220-6	Yes ∆prrF background	1053	PA1079	0.9985	10.4	1	1	154	TQGVEITVREDDGSTR
20131104-1	Yes ∆prrF background	1056	PA1056	0.9996	5.4	2	6	0.44	AGDLVQGPALQ
20131104-2	Yes ∆prrF background	1092	FliC	1	6.4	2	5	488	ALTVNTNIASLNTQR
20131104-2	Yes ∆prrF background	1092	FliC	1	6.4	2	5	488	INSAKDDAAGLQISNR
20131104-3	Yes ∆prrF background	1092	FliC	0.9951	3.9	1	4	488	FKNTIDNLTNISENATNAR
20131104-4	Yes ∆prrF background	1092	FliC	0.9971	3.1	1	2	488	ALTVNTNIASLNTQR
20140220-4	Yes ∆prrF background	1101	FliF	0.998	4.5	1	1	598	SLAGGGGRDGDLALGESGLEGSLADDR
20131104-1	Yes ∆prrF background	1174	NapA	0.9989	1.7	1	1	0.11	NPDNFVIVSDVYPT
20130924-5	Yes ∆prrF background	1178	OprH	0.9961	9	1	4	200;	YYATYENISDTSSGNKLR
20131104-1	Yes ∆prrF background	1178	OprH	1	38	5	16	1.81	ADNFVGLTWGETSNNIQK
20131104-1	Yes ∆prrF background	1178	OprH	1	38	5	16	1.81	DSDVGYAAGLQAGILQELSK
20131104-1	Yes ∆prrF background	1178	OprH	1	38	5	16	1.81	NLNSPNLDKVIDNTGTWGIR
20131104-1	Yes ∆prrF background	1178	OprH	1	38	5	16	1.81	VIDNTGTWGIR
20131104-1	Yes ∆prrF background	1178	OprH	1	38	5	16	1.81	YYATYENISDTSSGNKLR
20131104-2	Yes ∆prrF background	1178	OprH	1	67	17	58	200	ADNFVGLTWGETSNNIQK
20131104-2	Yes ∆prrF background	1178	OprH	1	67	17	58	200	DSDVGYAAGLQAGILQELSK
20131104-2	Yes ∆prrF background	1178	OprH	1	67	17	58	200	LFGGATLGLVKLEQDGK
20131104-2	Yes ∆prrF background	1178	OprH	1	67	17	58	200	NLNSPNLDKVIDNTGTWGIR
20131104-2	Yes ∆prrF background	1178	OprH	1	67	17	58	200	YYATYENISDTSSGNK
20131104-2	Yes ∆prrF background	1178	OprH	1	67	17	58	200	YYATYENISDTSSGNKLR
20131104-2	Yes ∆prrF background	1178	OprH	1	67	17	58	200	ADNFVGLTWGETSNNIQK
20131104-2	Yes ∆prrF background	1178	OprH	1	67	17	58	200	AGQQFEQGRYYATYENISDTSSGNK
20131104-2	Yes ∆prrF background	1178	OprH	1	67	17	58	200	AGQQFEQGRYYATYENISDTSSGNKLR
20131104-2	Yes ∆prrF background	1178	OprH	1	67	17	58	200	DSDVGYAAGLQAGILQELSKNASIEGGYR
20131104-2	Yes ∆prrF background	1178	OprH	1	67	17	58	200	NLNSPNLDKVIDNTGTWGIR
20131104-2	Yes ∆prrF background	1178	OprH	1	67	17	58	200	YYATYENISDTSSGNKLR
20131104-2	Yes ∆prrF background	1178	OprH	1	67	17	58	200	AGQQFEQGRYYATYENISDTSSGNKLR
20131104-2	Yes ∆prrF background	1178	OprH	1	67	17	58	200	DSDVGYAAGLQAGILQELSKNASIEGGYRYLR
20131104-2	Yes ∆prrF background	1178	OprH	1	67	17	58	200	QQNLLGSYDAFLPIGDNNTKLFGGATLGLVKLEQDGK
20131104-2	Yes ∆prrF background	1178	OprH	1	67	17	58	200	LFGGATLGLVK
20131104-2	Yes ∆prrF background	1178	OprH	1	67	17	58	200	QQNLLGSYDAFLPIGDNNTK
20131104-3	Yes ∆prrF background	1178	OprH	1	57	8	32	200	ADNFVGLTWGETSNNIQK
20131104-3	Yes ∆prrF background	1178	OprH	1	57	8	32	200	AGQQFEQGRYYATYENISDTSSGNK
20131104-3	Yes ∆prrF background	1178	OprH	1	57	8	32	200	AGQQFEQGRYYATYENISDTSSGNKLR
20131104-3	Yes ∆prrF background	1178	OprH	1	57	8	32	200	DSDVGYAAGLQAGILQELSKNASIEGGYRYLR
20131104-3	Yes ∆prrF background	1178	OprH	1	57	8	32	200	LFGGATLGLVKLEQDGK
20131104-3	Yes ∆prrF background	1178	OprH	1	57	8	32	200	NLNSPNLDKVIDNTGTWGIR
20131104-3	Yes ∆prrF background	1178	OprH	1	57	8	32	200	YYATYENISDTSSGNKLR
20131104-3	Yes ∆prrF background	1178	OprH	1	57	8	32	200	NASIEGGYRYLR
20131104-4	Yes ∆prrF background	1178	OprH	1	36.5	5	14	200	ADNFVGLTWGETSNNIQK
20131104-4	Yes ∆prrF background	1178	OprH	1	36.5	5	14	200	LFGGATLGLVKLEQDGK
20131104-4	Yes ∆prrF background	1178	OprH	1	36.5	5	14	200	NLNSPNLDKVIDNTGTWGIR
20131104-4	Yes ∆prrF background	1178	OprH	1	36.5	5	14	200	YYATYENISDTSSGNK
20131104-4	Yes ∆prrF background	1178	OprH	1	36.5	5	14	200	YYATYENISDTSSGNKLR
20131104-4	Yes ∆prrF background	1180	PhoQ	0.9596	2.5	1	1	448	QSVSEFESLLK
20131104-1	Yes ∆prrF background	1181	PA1181	0.9989	2.2	1	2	0.23	VTFM[147]NPVAEAMTGWTLQDAIGAPHE
20131104-4	Yes ∆prrF background	1181	PA1181	0.9999	2.2	2	3	1120	VTFMNPVAEAM[147]TGWTLQDAIGAPHE
20131104-4	Yes ∆prrF background	1181	PA1181	0.9999	2.2	2	3	1120	VTFM[147]NPVAEAMTGWTLQDAIGAPHE
20131104-1	Yes ∆prrF background	1288	PA1288	0.9989	4.5	1	3	0.34	ASSALDASTIYGNPAGLSK
20131104-2	Yes ∆prrF background	1288	PA1288	0.9923	4.5	1	3	424	ASSALDASTIYGNPAGLSK
20140220-6	Yes ∆prrF background	1419	PA1419	0.9985	5.4	1	3	503	IAVIGGM[147]STGTTSLYGTGLDMSSVFPR
20131104-1	Yes ∆prrF background	1452	FlhA	0.9995	4	2	8	0.55	AGQGSEDGMLLEPGM[147]AEK
20130924-3	Yes ∆prrF background	1777	OprF	1	13.4	5	18	350	ANAVRDVLVNEYGVEGGRVNAVGYGESRPVADNATAEGR
20130924-3	Yes ∆prrF background	1777	OprF	1	13.4	5	18	350	DVLVNEYGVEGGRVNAVGYGESRPVADNATAEGR
20130924-3	Yes ∆prrF background	1777	OprF	1	13.4	5	18	350	RANAVRDVLVNEYGVEGGR
20130924-3	Yes ∆prrF background	1777	OprF	1	13.4	5	18	350	ANAVRDVLVNEYGVEGGRVNAVGYGESRPVADNATAEGR
20130924-3	Yes ∆prrF background	1777	OprF	1	13.4	5	18	350	NLADFMK
20130924-4	Yes ∆prrF background	1777	OprF	1	13.4	4	11	350	DVLVNEYGVEGGR
20130924-4	Yes ∆prrF background	1777	OprF	1	13.4	4	11	350	DVLVNEYGVEGGRVNAVGYGESRPVADNATAEGR
20130924-4	Yes ∆prrF background	1777	OprF	1	13.4	4	11	350	RANAVRDVLVNEYGVEGGR
20130924-4	Yes ∆prrF background	1777	OprF	1	13.4	4	11	350	NLADFMK
20130924-5	Yes ∆prrF background	1777	OprF	1	22.3	5	20	350	QGQNSVEIEAFGKR
20130924-5	Yes ∆prrF background	1777	OprF	1	22.3	5	20	350	QYPSTSTTVEGHTDSVGTDAYNQK
20130924-5	Yes ∆prrF background	1777	OprF	1	22.3	5	20	350	VNAVGYGESRPVADNATAEGR
20130924-5	Yes ∆prrF background	1777	OprF	1	22.3	5	20	350	DVLVNEYGVEGGRVNAVGYGESRPVADNATAEGR
20130924-5	Yes ∆prrF background	1777	OprF	1	22.3	5	20	350	RANAVRDVLVNEYGVEGGR
20131015-1	Yes ∆prrF background	1777	OprF	0.999	6	1	2	350	VNAVGYGESRPVADNATAEGR
20131015-3	Yes ∆prrF background	1777	OprF	0.9972	6	1	3	350	VNAVGYGESRPVADNATAEGR
20131015-4	Yes ∆prrF background	1777	OprF	1	12.9	2	7	350	VNAVGYGESRPVADNATAEGR
20131015-4	Yes ∆prrF background	1777	OprF	1	12.9	2	7	350	QYPSTSTTVEGHTDSVGTDAYNQK
20131104-1	Yes ∆prrF background	1777	OprF	1	36.9	11	33	3.57	ANAVRDVLVNEYGVEGGR
20131104-1	Yes ∆prrF background	1777	OprF	1	36.9	11	33	3.57	ASLDGQYGLEK
20131104-1	Yes ∆prrF background	1777	OprF	1	36.9	11	33	3.57	DVLVNEYGVEGGR
20131104-1	Yes ∆prrF background	1777	OprF	1	36.9	11	33	3.57	QGQNSVEIEAFGK
20131104-1	Yes ∆prrF background	1777	OprF	1	36.9	11	33	3.57	QGQNSVEIEAFGKR
20131104-1	Yes ∆prrF background	1777	OprF	1	36.9	11	33	3.57	QQMTMANIGAGLK
20131104-1	Yes ∆prrF background	1777	OprF	1	36.9	11	33	3.57	RANAVRDVLVNEYGVEGGR
20131104-1	Yes ∆prrF background	1777	OprF	1	36.9	11	33	3.57	ANAVRDVLVNEYGVEGGRVNAVGYGESRPVADNATAEGR
20131104-1	Yes ∆prrF background	1777	OprF	1	36.9	11	33	3.57	VHGNLTSLDAIYHFGTPGVGLRPYVSAGLAHQNITNINSDSQGR
20131104-1	Yes ∆prrF background	1777	OprF	1	36.9	11	33	3.57	YFTDSVR
20131104-1	Yes ∆prrF background	1777	OprF	1	36.9	11	33	3.57	RYFTDSVR
20131104-2	Yes ∆prrF background	1777	OprF	1	47.1	25	89	350	AAPAPEPVADVCSDSDNDGVCDNVDK
20131104-2	Yes ∆prrF background	1777	OprF	1	47.1	25	89	350	ANAVRDVLVNEYGVEGGR
20131104-2	Yes ∆prrF background	1777	OprF	1	47.1	25	89	350	ASLDGQYGLEKR
20131104-2	Yes ∆prrF background	1777	OprF	1	47.1	25	89	350	DVLVNEYGVEGGR
20131104-2	Yes ∆prrF background	1777	OprF	1	47.1	25	89	350	QGQNSVEIEAFGK
20131104-2	Yes ∆prrF background	1777	OprF	1	47.1	25	89	350	QGQNSVEIEAFGKR
20131104-2	Yes ∆prrF background	1777	OprF	1	47.1	25	89	350	QYPSTSTTVEGHTDSVGTDAYNQK
20131104-2	Yes ∆prrF background	1777	OprF	1	47.1	25	89	350	VNAVGYGESRPVADNATAEGR
20131104-2	Yes ∆prrF background	1777	OprF	1	47.1	25	89	350	AAPAPEPVADVCSDSDNDGVCDNVDK
20131104-2	Yes ∆prrF background	1777	OprF	1	47.1	25	89	350	ANAVRDVLVNEYGVEGGR
20131104-2	Yes ∆prrF background	1777	OprF	1	47.1	25	89	350	CPDTPANVTVDANGCPAVAEVVR
20131104-2	Yes ∆prrF background	1777	OprF	1	47.1	25	89	350	DVLVNEYGVEGGRVNAVGYGESRPVADNATAEGR
20131104-2	Yes ∆prrF background	1777	OprF	1	47.1	25	89	350	QGQNSVEIEAFGKR
20131104-2	Yes ∆prrF background	1777	OprF	1	47.1	25	89	350	QYPSTSTTVEGHTDSVGTDAYNQK
20131104-2	Yes ∆prrF background	1777	OprF	1	47.1	25	89	350	VNAVGYGESRPVADNATAEGR
20131104-2	Yes ∆prrF background	1777	OprF	1	47.1	25	89	350	DVLVNEYGVEGGRVNAVGYGESRPVADNATAEGR
20131104-2	Yes ∆prrF background	1777	OprF	1	47.1	25	89	350	QYPSTSTTVEGHTDSVGTDAYNQKLSER
20131104-2	Yes ∆prrF background	1777	OprF	1	47.1	25	89	350	RANAVRDVLVNEYGVEGGR
20131104-2	Yes ∆prrF background	1777	OprF	1	47.1	25	89	350	ANAVRDVLVNEYGVEGGRVNAVGYGESRPVADNATAEGR
20131104-2	Yes ∆prrF background	1777	OprF	1	47.1	25	89	350	ANAVRDVLVNEYGVEGGRV
20131104-2	Yes ∆prrF background	1777	OprF	1	47.1	25	89	350	ASLDGQYGLEK
20131104-2	Yes ∆prrF background	1777	OprF	1	47.1	25	89	350	ASLDGQYGLEKR
20131104-2	Yes ∆prrF background	1777	OprF	1	47.1	25	89	350	YFTDSVR
20131104-2	Yes ∆prrF background	1777	OprF	1	47.1	25	89	350	RANAVRDVLVNEYGVEGGR
20131104-2	Yes ∆prrF background	1777	OprF	1	47.1	25	89	350	AINRRVEAEVEAEAK
20131104-3	Yes ∆prrF background	1777	OprF	1	80.6	17	67	350	AINRRVEAEVEAEAK
20131104-3	Yes ∆prrF background	1777	OprF	1	80.6	17	67	350	ANAVRDVLVNEYGVEGGR
20131104-3	Yes ∆prrF background	1777	OprF	1	80.6	17	67	350	CPDTPANVTVDANGCPAVAEVVR
20131104-3	Yes ∆prrF background	1777	OprF	1	80.6	17	67	350	DNGHQGEWMAGLGVGFNFGGSK
20131104-3	Yes ∆prrF background	1777	OprF	1	80.6	17	67	350	DVLVNEYGVEGGRVNAVGYGESRPVADNATAEGR
20131104-3	Yes ∆prrF background	1777	OprF	1	80.6	17	67	350	NADLYGGSIGYFLTDDVELALSYGEYHDVR
20131104-3	Yes ∆prrF background	1777	OprF	1	80.6	17	67	350	QGQNSVEIEAFGKR
20131104-3	Yes ∆prrF background	1777	OprF	1	80.6	17	67	350	QGQNSVEIEAFGKRYFTDSVR
20131104-3	Yes ∆prrF background	1777	OprF	1	80.6	17	67	350	QYPSTSTTVEGHTDSVGTDAYNQK
20131104-3	Yes ∆prrF background	1777	OprF	1	80.6	17	67	350	RANAVRDVLVNEYGVEGGR
20131104-3	Yes ∆prrF background	1777	OprF	1	80.6	17	67	350	VNAVGYGESRPVADNATAEGR
20131104-3	Yes ∆prrF background	1777	OprF	1	80.6	17	67	350	ANAVRDVLVNEYGVEGGRVNAVGYGESRPVADNATAEGR
20131104-3	Yes ∆prrF background	1777	OprF	1	80.6	17	67	350	KVHGNLTSLDAIYHFGTPGVGLRPYVSAGLAHQNITNINSDSQGR
20131104-3	Yes ∆prrF background	1777	OprF	1	80.6	17	67	350	VHGNLTSLDAIYHFGTPGVGLRPYVSAGLAHQNITNINSDSQGR
20131104-3	Yes ∆prrF background	1777	OprF	1	80.6	17	67	350	AAPAPEPVADVCSDSDNDGVCDNVDK
20131104-3	Yes ∆prrF background	1777	OprF	1	80.6	17	67	350	VQLDVKFDFDKSK
20131104-3	Yes ∆prrF background	1777	OprF	1	80.6	17	67	350	QQMTMANIGAGLKYYFTENFFAK
20131104-4	Yes ∆prrF background	1777	OprF	1	31.4	8	24	350	AAPAPEPVADVCSDSDNDGVCDNVDK
20131104-4	Yes ∆prrF background	1777	OprF	1	31.4	8	24	350	ASLDGQYGLEKR
20131104-4	Yes ∆prrF background	1777	OprF	1	31.4	8	24	350	DVLVNEYGVEGGR
20131104-4	Yes ∆prrF background	1777	OprF	1	31.4	8	24	350	QGQNSVEIEAFGK
20131104-4	Yes ∆prrF background	1777	OprF	1	31.4	8	24	350	QGQNSVEIEAFGKR
20131104-4	Yes ∆prrF background	1777	OprF	1	31.4	8	24	350	QYPSTSTTVEGHTDSVGTDAYNQK
20131104-4	Yes ∆prrF background	1777	OprF	1	31.4	8	24	350	VNAVGYGESRPVADNATAEGR
20131104-4	Yes ∆prrF background	1777	OprF	1	31.4	8	24	350	ASLDGQYGLEK
20140220-1	Yes ∆prrF background	1777	OprF	1	19.4	6	19	350	ANAVRDVLVNEYGVEGGRVNAVGYGESRPVADNATAEGR
20140220-1	Yes ∆prrF background	1777	OprF	1	19.4	6	19	350	DVLVNEYGVEGGRVNAVGYGESRPVADNATAEGR
20140220-1	Yes ∆prrF background	1777	OprF	1	19.4	6	19	350	QYPSTSTTVEGHTDSVGTDAYNQKLSER
20140220-1	Yes ∆prrF background	1777	OprF	1	19.4	6	19	350	RANAVRDVLVNEYGVEGGR
20140220-1	Yes ∆prrF background	1777	OprF	1	19.4	6	19	350	ANAVRDVLVNEYGVEGGRVNAVGYGESRPVADNATAEGR
20140220-1	Yes ∆prrF background	1777	OprF	1	19.4	6	19	350	QYPSTSTTVEGHTDSVGTDAYNQKLSERR
20140220-3	Yes ∆prrF background	1777	OprF	0.9999	11.1	2	2	350	DVLVNEYGVEGGRVNAVGYGESRPVADNATAEGR
20140220-4	Yes ∆prrF background	1777	OprF	1	36.6	11	27	350	DVLVNEYGVEGGR
20140220-4	Yes ∆prrF background	1777	OprF	1	36.6	11	27	350	QGQNSVEIEAFGKR
20140220-4	Yes ∆prrF background	1777	OprF	1	36.6	11	27	350	VNAVGYGESRPVADNATAEGR
20140220-4	Yes ∆prrF background	1777	OprF	1	36.6	11	27	350	ANAVRDVLVNEYGVEGGRVNAVGYGESRPVADNATAEGR
20140220-4	Yes ∆prrF background	1777	OprF	1	36.6	11	27	350	DVLVNEYGVEGGRVNAVGYGESRPVADNATAEGR
20140220-4	Yes ∆prrF background	1777	OprF	1	36.6	11	27	350	QGQNSVEIEAFGKRYFTDSVR
20140220-4	Yes ∆prrF background	1777	OprF	1	36.6	11	27	350	QYPSTSTTVEGHTDSVGTDAYNQKLSER
20140220-4	Yes ∆prrF background	1777	OprF	1	36.6	11	27	350	ANAVRDVLVNEYGVEGGRVNAVGYGESRPVADNATAEGR
20140220-4	Yes ∆prrF background	1777	OprF	1	36.6	11	27	350	QYPSTSTTVEGHTDSVGTDAYNQKLSERR
20140220-4	Yes ∆prrF background	1777	OprF	1	36.6	11	27	350	ASLDGQYGLEK
20140220-5	Yes ∆prrF background	1777	OprF	1	11.1	2	4	350	ANAVRDVLVNEYGVEGGRVNAVGYGESRPVADNATAEGR
20140220-5	Yes ∆prrF background	1777	OprF	1	11.1	2	4	350	DVLVNEYGVEGGRVNAVGYGESRPVADNATAEGR
20140220-6	Yes ∆prrF background	1777	OprF	1	22.3	4	17	350	QGQNSVEIEAFGKR
20140220-6	Yes ∆prrF background	1777	OprF	1	22.3	4	17	350	QYPSTSTTVEGHTDSVGTDAYNQK
20140220-6	Yes ∆prrF background	1777	OprF	1	22.3	4	17	350	VNAVGYGESRPVADNATAEGR
20140220-6	Yes ∆prrF background	1777	OprF	1	22.3	4	17	350	RANAVRDVLVNEYGVEGGR
20131104-1	Yes ∆prrF background	1783	NasA	0.9989	2	1	1	0.11	APQRPAPK
20131104-1	Yes ∆prrF background	1827	PA1827	1	7.9	3	24	2.25	VGDTFQGLDVLVNNAGFTR
20131104-1	Yes ∆prrF background	1827	PA1827	1	7.9	3	24	2.25	WVGDTFQGLDVLVNNAGFTR
20140220-6	Yes ∆prrF background	1827	PA1827	0.9985	7.9	1	33	253	WVGDTFQGLDVLVNNAGFTR
20131015-1	Yes ∆prrF background	1934	PA1934	0.9533	38.1	1	1	126	QSAAGQSFRLDTVDEELTADTLKPGASVEGDAIFASEDDAVYGASLVR
20140220-1	Yes ∆prrF background	1934	PA1934	0.9998	38.1	2	2	126	QSAAGQSFRLDTVDEELTADTLKPGASVEGDAIFASEDDAVYGASLVR
20130924-3	Yes ∆prrF background	1969	PA1969	0.9964	11.5	1	1	130	ALRPHDAVTMDYNPR
20131104-3	Yes ∆prrF background	1969	PA1969	0.9951	10.8	1	3	130	RLNIDVDDTLVIKR
20131104-1	Yes ∆prrF background	2064	PcoB	0.9989	2.5	1	5	0.38	FPPLEGHK
20131104-1	Yes ∆prrF background	2130	CupA3	0.9989	2.2	1	1	0.11	GGESGRSDYAYVGLNSGIN
20131104-1	Yes ∆prrF background	2133	PA2133	0.9989	5.6	1	1	0.11	LPTGDVYLQGNAIAPP
20131104-1	Yes ∆prrF background	2298	PA2298	1	5.1	2	2	0.23	IEAPLLRE
20131104-1	Yes ∆prrF background	2298	PA2298	1	5.1	2	2	0.23	RSGAISM[147]GMDGLNNAIVPGHA
20131104-1	Yes ∆prrF background	2314	PvdH	0.9995	6	2	2	0.17	GTFRGNQMAMAAGSAVMR
20131104-2	Yes ∆prrF background	2398	FpvA	1	3.6	2	5	815	HTPGITVSAYDTDRNNYYAR
20131104-2	Yes ∆prrF background	2398	FpvA	1	3.6	2	5	815	QLGSYMTAR
20131104-3	Yes ∆prrF background	2398	FpvA	1	9.9	5	13	815	AVAAYQDKHSFMDHYER
20131104-3	Yes ∆prrF background	2398	FpvA	1	9.9	5	13	815	HTPGITVSAYDTDRNNYYAR
20131104-3	Yes ∆prrF background	2398	FpvA	1	9.9	5	13	815	LVLTPRETPQSITVVTR
20131104-3	Yes ∆prrF background	2398	FpvA	1	9.9	5	13	815	QADIQVLYRPEEVR
20131104-3	Yes ∆prrF background	2398	FpvA	1	9.9	5	13	815	GALDKLTVGGGAR
20131015-3	Yes ∆prrF background	2462	PA2462	0.9972	0.9	1	1	5627	GSGSM[147]MAAAGSTAMVQAGTAVGTAAAGWANAAGTAVAM[147]GMASNGAISTINNR
20140220-1	Yes ∆prrF background	2462	PA2462	0.9985	0.9	1	1	5627	VQELHDSWKYSNSGLGVGAQLAIAIVVAYFTAGAASAALGSMAGVGAGSG
20131104-3	Yes ∆prrF background	2590	PA2590	0.9778	4	1	2	884	DGASAQYGSDAIAGVINVILKSADSGGSAAADVGQ
20131104-1	Yes ∆prrF background	2615	FtsK	1	2.1	2	3	0.3	AARMIEAM[147]EM[147]AGVVTPM
20131104-1	Yes ∆prrF background	2615	FtsK	1	2.1	2	3	0.3	AARM[147]IEAMEM[147]AGVVTPM
20140220-4	Yes ∆prrF background	2648	NuoM	0.998	8.6	1	2	509	HM[147]GFVMIGIYSGSQVALQGVVVQMIAHGLSAAALFILCGQLYER
20131104-1	Yes ∆prrF background	2653	PA2653	0.9989	5	1	1	0.11	AVGAM[147]LM[147]LLVGLLVTM[147]GIGSSF
20140220-4	Yes ∆prrF background	2656	PA2656	0.998	5.4	1	1	445	LSVGLFAVLLVVGLVLAQTGLWLF
20130924-3	Yes ∆prrF background	2853	OprI	1	33.7	2	9	83	ADEAYRKADEALGAAQK
20130924-3	Yes ∆prrF background	2853	OprI	1	33.7	2	9	83	KADEALGAAQKAQQTADEANER
20130924-4	Yes ∆prrF background	2853	OprI	1	33.7	3	15	83	ADEAYRKADEALGAAQK
20130924-4	Yes ∆prrF background	2853	OprI	1	33.7	3	15	83	ADEAYRKADEALGAAQK
20130924-4	Yes ∆prrF background	2853	OprI	1	33.7	3	15	83	KADEALGAAQKAQQTADEANER
20130924-5	Yes ∆prrF background	2853	OprI	1	33.7	4	22	83	ADEAYRKADEALGAAQK
20130924-5	Yes ∆prrF background	2853	OprI	1	33.7	4	22	83	KADEALGAAQKAQQTADEANER
20130924-5	Yes ∆prrF background	2853	OprI	1	33.7	4	22	83	ADEAYRKADEALGAAQK
20130924-5	Yes ∆prrF background	2853	OprI	1	33.7	4	22	83	KADEALGAAQKAQQTADEANER
20131015-1	Yes ∆prrF background	2853	OprI	1	33.7	4	14	83	ADEAYRKADEALGAAQK
20131015-1	Yes ∆prrF background	2853	OprI	1	33.7	4	14	83	KADEALGAAQKAQQTADEANER
20131015-1	Yes ∆prrF background	2853	OprI	1	33.7	4	14	83	ADEAYRKADEALGAAQK
20131015-1	Yes ∆prrF background	2853	OprI	1	33.7	4	14	83	KADEALGAAQKAQQTADEANER
20131015-3	Yes ∆prrF background	2853	OprI	1	33.7	3	10	83	ADEAYRKADEALGAAQK
20131015-3	Yes ∆prrF background	2853	OprI	1	33.7	3	10	83	KADEALGAAQKAQQTADEANER
20131015-3	Yes ∆prrF background	2853	OprI	1	33.7	3	10	83	KADEALGAAQKAQQTADEANER
20131015-4	Yes ∆prrF background	2853	OprI	1	33.7	4	15	83	ADEAYRKADEALGAAQK
20131015-4	Yes ∆prrF background	2853	OprI	1	33.7	4	15	83	KADEALGAAQKAQQTADEANER
20131015-4	Yes ∆prrF background	2853	OprI	1	33.7	4	15	83	ADEAYRKADEALGAAQK
20131015-4	Yes ∆prrF background	2853	OprI	1	33.7	4	15	83	KADEALGAAQKAQQTADEANER
20131104-1	Yes ∆prrF background	2853	OprI	0.9989	20.5	1	3	0.34	ADEAYRKADEALGAAQK
20131104-2	Yes ∆prrF background	2853	OprI	1	65.1	12	51	83	ADEAYRKADEALGAAQK
20131104-2	Yes ∆prrF background	2853	OprI	1	65.1	12	51	83	ADEALGAAQKAQQTADEANER
20131104-2	Yes ∆prrF background	2853	OprI	1	65.1	12	51	83	ADEAYRKADEALGAAQK
20131104-2	Yes ∆prrF background	2853	OprI	1	65.1	12	51	83	ETEARLTATEDAAAR
20131104-2	Yes ∆prrF background	2853	OprI	1	65.1	12	51	83	ETEARLTATEDAAARAQAR
20131104-2	Yes ∆prrF background	2853	OprI	1	65.1	12	51	83	KADEALGAAQKAQQTADEANER
20131104-2	Yes ∆prrF background	2853	OprI	1	65.1	12	51	83	ADEAYRKADEALGAAQK
20131104-2	Yes ∆prrF background	2853	OprI	1	65.1	12	51	83	ETEARLTATEDAAARAQAR
20131104-2	Yes ∆prrF background	2853	OprI	1	65.1	12	51	83	KADEALGAAQKAQQTADEANER
20131104-2	Yes ∆prrF background	2853	OprI	1	65.1	12	51	83	LTATEDAAARAQARADEAYR
20131104-2	Yes ∆prrF background	2853	OprI	1	65.1	12	51	83	AQQTADEANERALRMLEK
20131104-2	Yes ∆prrF background	2853	OprI	1	65.1	12	51	83	ADEALGAAQKAQQTADEANERALR
20131104-3	Yes ∆prrF background	2853	OprI	1	65.1	6	23	83	ADEALGAAQKAQQTADEANERALR
20131104-3	Yes ∆prrF background	2853	OprI	1	65.1	6	23	83	ADEAYRKADEALGAAQK
20131104-3	Yes ∆prrF background	2853	OprI	1	65.1	6	23	83	AQQTADEANERALRMLEK
20131104-3	Yes ∆prrF background	2853	OprI	1	65.1	6	23	83	ETEARLTATEDAAARAQAR
20131104-3	Yes ∆prrF background	2853	OprI	1	65.1	6	23	83	KADEALGAAQKAQQTADEANER
20131104-3	Yes ∆prrF background	2853	OprI	1	65.1	6	23	83	LTATEDAAARAQAR
20131104-4	Yes ∆prrF background	2853	OprI	0.9971	20.5	1	4	83	ADEAYRKADEALGAAQK
20140220-1	Yes ∆prrF background	2853	OprI	1	33.7	2	10	83	KADEALGAAQKAQQTADEANER
20140220-1	Yes ∆prrF background	2853	OprI	1	33.7	2	10	83	ADEAYRKADEALGAAQK
20140220-3	Yes ∆prrF background	2853	OprI	1	33.7	2	11	83	ADEAYRKADEALGAAQK
20140220-3	Yes ∆prrF background	2853	OprI	1	33.7	2	11	83	KADEALGAAQKAQQTADEANER
20140220-4	Yes ∆prrF background	2853	OprI	1	50.6	4	17	83	ADEAYRKADEALGAAQK
20140220-4	Yes ∆prrF background	2853	OprI	1	50.6	4	17	83	ADEAYRKADEALGAAQK
20140220-4	Yes ∆prrF background	2853	OprI	1	50.6	4	17	83	KADEALGAAQKAQQTADEANER
20140220-4	Yes ∆prrF background	2853	OprI	1	50.6	4	17	83	LTATEDAAARAQARADEAYR
20140220-5	Yes ∆prrF background	2853	OprI	1	33.7	3	12	83	ADEAYRKADEALGAAQK
20140220-5	Yes ∆prrF background	2853	OprI	1	33.7	3	12	83	ADEAYRKADEALGAAQK
20140220-5	Yes ∆prrF background	2853	OprI	1	33.7	3	12	83	KADEALGAAQKAQQTADEANER
20140220-6	Yes ∆prrF background	2853	OprI	1	33.7	3	8	83	ADEAYRKADEALGAAQK
20140220-6	Yes ∆prrF background	2853	OprI	1	33.7	3	8	83	KADEALGAAQKAQQTADEANER
20140220-6	Yes ∆prrF background	2853	OprI	1	33.7	3	8	83	KADEALGAAQKAQQTADEANER
20130924-3	Yes ∆prrF background	2914	PA2914	0.9914	5.5	1	1	343	LVM[147]LLGLSCVVALGFGPAR
20140220-4	Yes ∆prrF background	2965	FabF1	0.998	10.4	1	2	414;	M[147]LSPLGLDVPSSWEGILAGRSGIAPIEHMDLSAYSTRFGGSVK
20131015-1	Yes ∆prrF background	2970	RpmF	0.999	36.7	1	3	60	SHDALESNALSVEKSTGEVHLR
20140220-4	Yes ∆prrF background	2970	RpmF	0.998	36.7	1	4	60	SHDALESNALSVEKSTGEVHLR
20140220-6	Yes ∆prrF background	3014	FadB	0.9985	3.2	1	2	715	EVTDEDIVNFM[147]M[147]IPLCLETVRCL
20130924-5	Yes ∆prrF background	3031	PA3031	0.9961	35.6	1	3	73;	EIQAVDTPSYDEDSGFYEFEQLDGKR
20131104-2	Yes ∆prrF background	3031	PA3031	0.9923	35.6	1	5	73	EIQAVDTPSYDEDSGFYEFEQLDGKR
20131104-3	Yes ∆prrF background	3031	PA3031	0.9951	35.6	1	6	73	EIQAVDTPSYDEDSGFYEFEQLDGKR
20140220-6	Yes ∆prrF background	3031	PA3031	0.9985	35.6	1	1	73;	EIQAVDTPSYDEDSGFYEFEQLDGKR
20131104-1	Yes ∆prrF background	3038	PA3038	0.9989	3.6	1	11	0.7	DFRQEGASQSKAEEW
20130924-3	Yes ∆prrF background	3068	GdhB	0.9661	1.9	1	1	1620	GGSRDEIQAEAIACYRIFISGLLDITDNLK
20131104-1	Yes ∆prrF background	3137	PA3137	0.9989	2.8	1	2	0.18	DIQGALAATLEEGS
20131104-2	Yes ∆prrF background	3162	RpsA	0.9999	2.1	2	2	559	NVLKEGEEVEAK
20131104-2	Yes ∆prrF background	3162	RpsA	0.9999	2.1	2	2	559	NVLKEGEEVEAK
20131104-3	Yes ∆prrF background	3162	RpsA	0.9951	3	1	4	559	KQEVESAGPTTIGDLIR
20140220-4	Yes ∆prrF background	3162	RpsA	0.998	3	1	2	559	IKHPSEIVNVGDEIDVK
20140220-6	Yes ∆prrF background	3162	RpsA	1	6.1	2	6	559	KQEVESAGPTTIGDLIR
20140220-6	Yes ∆prrF background	3162	RpsA	1	6.1	2	6	559	IKHPSEIVNVGDEIDVK
20140220-6	Yes ∆prrF background	3360	PA3360	0.9985	6.8	1	1	352	QLVQRHHVSQQMHEQVSAQAQAAR
20140220-5	Yes ∆prrF background	3391	NosR	0.9982	3.5	1	1	715	YVLEHHEPILLIGIPEEKLHAFSAR
20131104-1	Yes ∆prrF background	3535	PA3535	0.9989	1.5	1	3	0.24	VFSAGNSGYANASVR
20140220-1	Yes ∆prrF background	3535	PA3535	1	8	2	2	995	YPYLNNEQALQVLLTTATQLDGTPTGAPTDTVGWGVPDLGRAMHGP
20140220-1	Yes ∆prrF background	3535	PA3535	1	8	2	2	995	LINSTMPGGGYANKSGTSMAAPHATGALALVM[147]QR
20130924-3	Yes ∆prrF background	3550	AlgF	0.9949	15.3	1	1	216	LACALSLGVAAFAAQADEGALYGPQAPKGSAFV
20130924-4	Yes ∆prrF background	3550	AlgF	0.9881	15.3	1	2	216	LACALSLGVAAFAAQADEGALYGPQAPKGSAFV
20130924-3	Yes ∆prrF background	3691	PA3691	0.9926	7.5	1	2	134	LAQQAEWDAR
20130924-4	Yes ∆prrF background	3691	PA3692	0.9713	14.2	1	2	134	DAQQGVMELREEGMRDTQH
20130924-5	Yes ∆prrF background	3691	PA3693	1	14.2	2	8	134	DAQQGVMELREEGMRDTQH
20130924-5	Yes ∆prrF background	3691	PA3694	1	14.2	2	8	134	DAQQGVMELREEGMRDTQH
20131104-1	Yes ∆prrF background	3691	PA3695	0.9989	7.5	1	2	0.23	LAQQAEWDAR
20131104-2	Yes ∆prrF background	3691	PA3696	1	38.1	6	16	134	AVSAGGPEYAPVEMK
20131104-2	Yes ∆prrF background	3691	PA3697	1	38.1	6	16	134	LAQQAEWDAR
20131104-2	Yes ∆prrF background	3691	PA3698	1	38.1	6	16	134	DAQQGVMELREEGMRDTQH
20131104-2	Yes ∆prrF background	3691	PA3699	1	38.1	6	16	134	LAQQAEWDARVAER
20131104-2	Yes ∆prrF background	3691	PA3700	1	38.1	6	16	134	DAQQGVMELREEGMRDTQH
20131104-2	Yes ∆prrF background	3691	PA3701	1	38.1	6	16	134	AVKDAQQGVMELREEGMR
20131104-3	Yes ∆prrF background	3691	PA3702	1	34.3	7	21	134	DAQQGVMELREEGMR
20131104-3	Yes ∆prrF background	3691	PA3703	1	34.3	7	21	134	DAQQGVMELREEGMRDTQH
20131104-3	Yes ∆prrF background	3691	PA3704	1	34.3	7	21	134	IAMNDKEYDQAK
20131104-3	Yes ∆prrF background	3691	PA3705	1	34.3	7	21	134	IAMNDKEYDQAKR
20131104-3	Yes ∆prrF background	3691	PA3706	1	34.3	7	21	134	LAQQAEWDARVAER
20131104-3	Yes ∆prrF background	3691	PA3707	1	34.3	7	21	134	RLAQQAEWDARVAER
20131104-3	Yes ∆prrF background	3691	PA3708	1	34.3	7	21	134	DAQQGVM[147]ELREEGMRDTQH
20131104-4	Yes ∆prrF background	3691	PA3709	0.9971	7.5	1	4	134	LAQQAEWDAR
20140220-6	Yes ∆prrF background	3691	PA3710	0.9985	14.2	1	1	134	DAQQGVMELREEGMRDTQH
20130924-3	Yes ∆prrF background	3692	LptF	0.9975	6.1	1	3	261	RVEVTISNDAKPVAPR
20130924-4	Yes ∆prrF background	3692	LptF	0.9962	6.1	1	4	261	RVEVTISNDAKPVAPR
20130924-5	Yes ∆prrF background	3692	LptF	1	6.1	2	8	261	RVEVTISNDAKPVAPR
20130924-5	Yes ∆prrF background	3692	LptF	1	6.1	2	8	261	RVEVTISNDAKPVAPR
20131015-1	Yes ∆prrF background	3692	LptF	0.999	7.7	1	4	261	AMNRRVEVTISNDAKPVAPR
20131015-3	Yes ∆prrF background	3692	LptF	1	7.7	2	4	261	RVEVTISNDAKPVAPR
20131015-3	Yes ∆prrF background	3692	LptF	1	7.7	2	4	261	AMNRRVEVTISNDAKPVAPR
20131015-4	Yes ∆prrF background	3692	LptF	1	7.7	3	9	261	RVEVTISNDAKPVAPR
20131015-4	Yes ∆prrF background	3692	LptF	1	7.7	3	9	261	AMNRRVEVTISNDAKPVAPR
20131015-4	Yes ∆prrF background	3692	LptF	1	7.7	3	9	261	RVEVTISNDAKPVAPR
20131104-1	Yes ∆prrF background	3692	LptF	1	16.9	3	8	0.91	NAEAQLQNASAQR
20131104-1	Yes ∆prrF background	3692	LptF	1	16.9	3	8	0.91	NIQQLAEFLQQNPER
20131104-1	Yes ∆prrF background	3692	LptF	1	16.9	3	8	0.91	RVEVTISNDAKPVAPR
20131104-2	Yes ∆prrF background	3692	LptF	1	54.8	15	65	261	NAEAQLQNASAQR
20131104-2	Yes ∆prrF background	3692	LptF	1	54.8	15	65	261	NIQQLAEFLQQNPER
20131104-2	Yes ∆prrF background	3692	LptF	1	54.8	15	65	261	QVIVEGYTDSTGSANYNQR
20131104-2	Yes ∆prrF background	3692	LptF	1	54.8	15	65	261	RVEVTISNDAKPVAPR
20131104-2	Yes ∆prrF background	3692	LptF	1	54.8	15	65	261	SNFSALQSQPDATK
20131104-2	Yes ∆prrF background	3692	LptF	1	54.8	15	65	261	GTMVTFGDVLFDLDKSDLKPGAMR
20131104-2	Yes ∆prrF background	3692	LptF	1	54.8	15	65	261	NAEAQLQNASAQR
20131104-2	Yes ∆prrF background	3692	LptF	1	54.8	15	65	261	NIQQLAEFLQQNPER
20131104-2	Yes ∆prrF background	3692	LptF	1	54.8	15	65	261	QVIVEGYTDSTGSANYNQR
20131104-2	Yes ∆prrF background	3692	LptF	1	54.8	15	65	261	RVEVTISNDAKPVAPR
20131104-2	Yes ∆prrF background	3692	LptF	1	54.8	15	65	261	SNFSALQSQPDATKVAALETK
20131104-2	Yes ∆prrF background	3692	LptF	1	54.8	15	65	261	VATRGYGKEYPVASNGTSSGR
20131104-2	Yes ∆prrF background	3692	LptF	1	54.8	15	65	261	RVEVTISNDAKPVAPR
20131104-2	Yes ∆prrF background	3692	LptF	1	54.8	15	65	261	VATRGYGKEYPVASNGTSSGR
20131104-2	Yes ∆prrF background	3692	LptF	1	54.8	15	65	261	TAQLDKLRSQLNAK
20131104-3	Yes ∆prrF background	3692	LptF	1	72.8	17	53	261	ADKAYQDGEDQRDVDQLAYLTNQR
20131104-3	Yes ∆prrF background	3692	LptF	1	72.8	17	53	261	AMNRRVEVTISNDAKPVAPR
20131104-3	Yes ∆prrF background	3692	LptF	1	72.8	17	53	261	AYQDGEDQRDVDQLAYLTNQR
20131104-3	Yes ∆prrF background	3692	LptF	1	72.8	17	53	261	GTMVTFGDVLFDLDKSDLKPGAMR
20131104-3	Yes ∆prrF background	3692	LptF	1	72.8	17	53	261	GYGKEYPVASNGTSSGR
20131104-3	Yes ∆prrF background	3692	LptF	1	72.8	17	53	261	LDARTAQLDKLR
20131104-3	Yes ∆prrF background	3692	LptF	1	72.8	17	53	261	NIQQLAEFLQQNPER
20131104-3	Yes ∆prrF background	3692	LptF	1	72.8	17	53	261	QTIVLRNAEAQLQNASAQR
20131104-3	Yes ∆prrF background	3692	LptF	1	72.8	17	53	261	RVEVTISNDAKPVAPR
20131104-3	Yes ∆prrF background	3692	LptF	1	72.8	17	53	261	SNFSALQSQPDATKVAALETK
20131104-3	Yes ∆prrF background	3692	LptF	1	72.8	17	53	261	VAALETKDAGDWLAK
20131104-3	Yes ∆prrF background	3692	LptF	1	72.8	17	53	261	VAALETKDAGDWLAKADK
20131104-3	Yes ∆prrF background	3692	LptF	1	72.8	17	53	261	VEVTISNDAKPVAPR
20131104-3	Yes ∆prrF background	3692	LptF	1	72.8	17	53	261	GTMVTFGDVLFDLDKSDLKPGAMRNIQQLAEFLQQNPER
20131104-3	Yes ∆prrF background	3692	LptF	1	72.8	17	53	261	IELAKQTIVLR
20131104-3	Yes ∆prrF background	3692	LptF	1	72.8	17	53	261	QVIVEGYTDSTGSANYNQR
20131104-3	Yes ∆prrF background	3692	LptF	1	72.8	17	53	261	TAQLDKLRSQLNAK
20131104-4	Yes ∆prrF background	3692	LptF	1	23.8	4	10	261	NAEAQLQNASAQR
20131104-4	Yes ∆prrF background	3692	LptF	1	23.8	4	10	261	QVIVEGYTDSTGSANYNQR
20131104-4	Yes ∆prrF background	3692	LptF	1	23.8	4	10	261	RVEVTISNDAKPVAPR
20131104-4	Yes ∆prrF background	3692	LptF	1	23.8	4	10	261	SNFSALQSQPDATK
20140220-1	Yes ∆prrF background	3692	LptF	0.9985	6.1	1	3	261	RVEVTISNDAKPVAPR
20140220-3	Yes ∆prrF background	3692	LptF	0.9977	6.1	1	3	261	RVEVTISNDAKPVAPR
20140220-4	Yes ∆prrF background	3692	LptF	1	22.2	4	9	261	AMNRRVEVTISNDAKPVAPR
20140220-4	Yes ∆prrF background	3692	LptF	1	22.2	4	9	261	RVEVTISNDAKPVAPR
20140220-4	Yes ∆prrF background	3692	LptF	1	22.2	4	9	261	SNFSALQSQPDATK
20140220-4	Yes ∆prrF background	3692	LptF	1	22.2	4	9	261	GTMVTFGDVLFDLDKSDLKPGAMR
20140220-5	Yes ∆prrF background	3692	LptF	0.9982	6.1	1	3	261	RVEVTISNDAKPVAPR
20140220-6	Yes ∆prrF background	3692	LptF	1	6.1	2	5	261	RVEVTISNDAKPVAPR
20140220-6	Yes ∆prrF background	3692	LptF	1	6.1	2	5	261	RVEVTISNDAKPVAPR
20131104-1	Yes ∆prrF background	3713	SpdH	0.9989	3.5	1	1	0.11	ILGYGGSESLQSPNALYSEDAK
20131104-1	Yes ∆prrF background	3763	PurL	0.9999	3.5	3	4	0.3	CAVTATSFDVYTGEAM[147]AMGER
20140220-1	Yes ∆prrF background	3763	PurL	0.9985	3.4	1	2	1298	TITGLVARDQM[147]VGPWQVPVADCAVTATSFDVYTGEAM[147]AM[147]GERTP
20131104-1	Yes ∆prrF background	3769	GuaA	0.9989	2.9	1	4	0.3	VTEM[147]PAGFHILASTP
20131104-1	Yes ∆prrF background	3820	SecF	0.9989	6.9	1	3	0.34	RGQLVGAGYEDAVVQSFGDAR
20140220-6	Yes ∆prrF background	3820	SecF	0.9985	6.9	1	2	306	RGQLVGAGYEDAVVQSFGDAR
20140220-1	Yes ∆prrF background	3836	PA3836	0.9985	10.2	1	1	325	STVTDPVGAHLTPSWEASGTNVTGVSDMLALDK
20131104-1	Yes ∆prrF background	3865	PA3865	0.9989	4.9	1	1	0.11	LDATFADSIPLQT
20130924-3	Yes ∆prrF background	3886	PA3886	0.9879	14.4	1	1	299	MSDAPTSPRFSAATSTRLLDHAQLEALCADYDGFLLDLWGVVM[147]
20130924-5	Yes ∆prrF background	3886	PA3887	0.9938	14.4	1	2	299	MSDAPTSPRFSAATSTRLLDHAQLEALCADYDGFLLDLWGVVM[147]
20140220-1	Yes ∆prrF background	3886	PA3888	0.9985	14.4	1	1	299	MSDAPTSPRFSAATSTRLLDHAQLEALCADYDGFLLDLWGVVM[147]
20140220-4	Yes ∆prrF background	3886	PA3889	1	28.4	3	9	299	MSDAPTSPRFSAATSTRLLDHAQLEALCADYDGFLLDLWGVVM[147]
20140220-4	Yes ∆prrF background	3886	PA3890	1	28.4	3	9	299	MSDAPTSPRFSAATSTRLLDHAQLEALCADYDGFLLDLWGVVM[147]
20131015-4	Yes ∆prrF background	3893	PA3983	0.9955	3	1	3	731	AILCSGVVSAVIM[147]PQTTSAAM[147]R
20140220-6	Yes ∆prrF background	3903	PrfC	0.9985	8.2	1	1	527	DAFLKGEMTPVFFGTALGNFGVDQVLDCIVDWAPQPLSRATHE
20131104-1	Yes ∆prrF background	3925	PA3925	0.9989	3.8	1	5	0.48	EHGLDHAKVNVYGGA
20131104-3	Yes ∆prrF background	4067	OprG	1	15.5	3	8	232	DIQGHKAGDFIIR
20131104-3	Yes ∆prrF background	4067	OprG	1	15.5	3	8	232	GGFATVDPDDSSSDIKLDGAK
20131104-3	Yes ∆prrF background	4067	OprG	1	15.5	3	8	232	GGFATVDPDDSSSDIKLDGAKQR
20140220-6	Yes ∆prrF background	4100	PA4100	0.9985	4.1	1	2	559	SPWQYLFGRRGALTSNTVESGGF
20140220-6	Yes ∆prrF background	4117	BphP	0.9985	3.6	1	1	728	NPLQSISMAAALLSSSDTRTTELRQH
20131104-1	Yes ∆prrF background	4143	PA4143	0.9995	2.5	2	2	0.17	AVDGRGAVLH
20140220-4	Yes ∆prrF background	4143	PA4143	0.9972	11.5	2	2	719	DLLSTLAIGFGLLLLM[147]QQAVSGVRAWVM[147]M[147]HMSTLLGVQWQANV
20140220-4	Yes ∆prrF background	4143	PA4143	0.9972	11.5	2	2	719	MPWLLQCAQM[147]AAIHDDIQAMPM[147]GYNTLVGDM[147]GTVLSGGQK
20140220-4	Yes ∆prrF background	4193	PA4193	0.998	8.1	1	1	234	QALRNM[147]LPSLVNQFVSTIK
20131104-4	Yes ∆prrF background	4218	PA4218	0.9971	4.6	1	1	414	FAGQGGQAGTDVTAVQSTR
20131104-3	Yes ∆prrF background	4221	FptA	0.9951	2.8	1	2	720	GSNGLLHGTGNPAATVNLVR
20130924-4	Yes ∆prrF background	4241	RpsM	1	36.4	3	7	118	LMDLGCYR
20130924-4	Yes ∆prrF background	4241	RpsM	1	36.4	3	7	118	TTAQSICAATGVNPAAK
20130924-4	Yes ∆prrF background	4241	RpsM	1	36.4	3	7	118	IKDLSDEQIDQLRNEVAK
20140220-6	Yes ∆prrF background	4244	RplO	0.9985	9.7	1	1	144	VAPGFEGGQQPLHR
20131104-1	Yes ∆prrF background	4254	RpsQ	0.9989	17	1	8	0.72	STKLHAHDESNQCRI
20131104-3	Yes ∆prrF background	4256	RplP	0.9951	9.5	1	2	137	VSFGEYALKATSR
20140220-4	Yes ∆prrF background	4256	RplP	0.9963	11.7	2	2	137	GSKVSFGEYALK
20140220-4	Yes ∆prrF background	4256	RplP	0.9963	11.7	2	2	137	VSFGEYALKATSR
20140220-4	Yes ∆prrF background	4260	RplB	0.9943	5.1	1	2	273	ATLGEVSNSEHSLR
20140220-6	Yes ∆prrF background	4260	RplB	0.9985	5.1	1	2	273	ATLGEVSNSEHSLR
20130924-3	Yes ∆prrF background	4267	RpsG	1	69.9	10	31	156	LAGELLDAAEGK
20130924-3	Yes ∆prrF background	4267	RpsG	1	69.9	10	31	156	LAGELLDAAEGKGAAVK
20130924-3	Yes ∆prrF background	4267	RpsG	1	69.9	10	31	156	FMNHVMESGKKAVAER
20130924-3	Yes ∆prrF background	4267	RpsG	1	69.9	10	31	156	GKADPLETFEKALDAIAPLVEVK
20130924-3	Yes ∆prrF background	4267	RpsG	1	69.9	10	31	156	MAEANKAFSHYRF
20130924-3	Yes ∆prrF background	4267	RpsG	1	69.9	10	31	156	RVGGATYQVPVEVRPSRR
20130924-3	Yes ∆prrF background	4267	RpsG	1	69.9	10	31	156	RVGGATYQVPVEVRPSRR
20130924-3	Yes ∆prrF background	4267	RpsG	1	69.9	10	31	156	EVLADPKYGSQILAK
20130924-3	Yes ∆prrF background	4267	RpsG	1	69.9	10	31	156	ALDAIAPLVEVK
20130924-3	Yes ∆prrF background	4267	RpsG	1	69.9	10	31	156	WLVDFAR
20130924-4	Yes ∆prrF background	4267	RpsG	1	68.6	9	29	156	ALDAIAPLVEVK
20130924-4	Yes ∆prrF background	4267	RpsG	1	68.6	9	29	156	GKADPLETFEK
20130924-4	Yes ∆prrF background	4267	RpsG	1	68.6	9	29	156	LAGELLDAAEGK
20130924-4	Yes ∆prrF background	4267	RpsG	1	68.6	9	29	156	FMNHVMESGKKAVAER
20130924-4	Yes ∆prrF background	4267	RpsG	1	68.6	9	29	156	RVGGATYQVPVEVRPSRR
20130924-4	Yes ∆prrF background	4267	RpsG	1	68.6	9	29	156	RVGGATYQVPVEVRPSRR
20130924-4	Yes ∆prrF background	4267	RpsG	1	68.6	9	29	156	MAEANKAFSHYRF
20130924-4	Yes ∆prrF background	4267	RpsG	1	68.6	9	29	156	EVLADPKYGSQILAK
20130924-4	Yes ∆prrF background	4267	RpsG	1	68.6	9	29	156	IVYGALDKVK
20130924-5	Yes ∆prrF background	4267	RpsG	1	73.1	12	37	156	EVLADPKYGSQILAK
20130924-5	Yes ∆prrF background	4267	RpsG	1	73.1	12	37	156	LAGELLDAAEGKGAAVK
20130924-5	Yes ∆prrF background	4267	RpsG	1	73.1	12	37	156	IVYGALDKVKER
20130924-5	Yes ∆prrF background	4267	RpsG	1	73.1	12	37	156	MAEANKAFSHYRF
20130924-5	Yes ∆prrF background	4267	RpsG	1	73.1	12	37	156	VGGATYQVPVEVRPSR
20130924-5	Yes ∆prrF background	4267	RpsG	1	73.1	12	37	156	MAEANKAFSHYRF
20130924-5	Yes ∆prrF background	4267	RpsG	1	73.1	12	37	156	RVGGATYQVPVEVRPSRR
20130924-5	Yes ∆prrF background	4267	RpsG	1	73.1	12	37	156	RVGGATYQVPVEVRPSRR
20130924-5	Yes ∆prrF background	4267	RpsG	1	73.1	12	37	156	GKADPLETFEK
20130924-5	Yes ∆prrF background	4267	RpsG	1	73.1	12	37	156	RVGGATYQVPVEVRPSRR
20130924-5	Yes ∆prrF background	4267	RpsG	1	73.1	12	37	156	FMNHVMESGKKAVAER
20130924-5	Yes ∆prrF background	4267	RpsG	1	73.1	12	37	156	GKADPLETFEKALDAIAPLVEVK
20131015-1	Yes ∆prrF background	4267	RpsG	1	37.2	4	12	156	GKADPLETFEKALDAIAPLVEVK
20131015-1	Yes ∆prrF background	4267	RpsG	1	37.2	4	12	156	LAGELLDAAEGKGAAVK
20131015-1	Yes ∆prrF background	4267	RpsG	1	37.2	4	12	156	RVGGATYQVPVEVRPSRR
20131015-1	Yes ∆prrF background	4267	RpsG	1	37.2	4	12	156	RVGGATYQVPVEVRPSRR
20131015-3	Yes ∆prrF background	4267	RpsG	1	45.5	5	13	156	LAGELLDAAEGKGAAVK
20131015-3	Yes ∆prrF background	4267	RpsG	1	45.5	5	13	156	RVGGATYQVPVEVRPSRR
20131015-3	Yes ∆prrF background	4267	RpsG	1	45.5	5	13	156	RVGGATYQVPVEVRPSRR
20131015-3	Yes ∆prrF background	4267	RpsG	1	45.5	5	13	156	GKADPLETFEKALDAIAPLVEVK
20131015-3	Yes ∆prrF background	4267	RpsG	1	45.5	5	13	156	MAEANKAFSHYRF
20131015-4	Yes ∆prrF background	4267	RpsG	1	42.3	7	20	156	GKADPLETFEKALDAIAPLVEVK
20131015-4	Yes ∆prrF background	4267	RpsG	1	42.3	7	20	156	IVYGALDKVKER
20131015-4	Yes ∆prrF background	4267	RpsG	1	42.3	7	20	156	MAEANKAFSHYRF
20131015-4	Yes ∆prrF background	4267	RpsG	1	42.3	7	20	156	RVGGATYQVPVEVRPSRR
20131015-4	Yes ∆prrF background	4267	RpsG	1	42.3	7	20	156	GKADPLETFEKALDAIAPLVEVK
20131015-4	Yes ∆prrF background	4267	RpsG	1	42.3	7	20	156	RVGGATYQVPVEVRPSRR
20131015-4	Yes ∆prrF background	4267	RpsG	1	42.3	7	20	156	MAEANKAFSHYRF
20131104-1	Yes ∆prrF background	4267	RpsG	0.9989	7.7	1	3	0.34	LAGELLDAAEGK
20131104-2	Yes ∆prrF background	4267	RpsG	1	46.8	6	18	156	LAGELLDAAEGK
20131104-2	Yes ∆prrF background	4267	RpsG	1	46.8	6	18	156	GKADPLETFEKALDAIAPLVEVK
20131104-2	Yes ∆prrF background	4267	RpsG	1	46.8	6	18	156	GKADPLETFEKALDAIAPLVEVK
20131104-2	Yes ∆prrF background	4267	RpsG	1	46.8	6	18	156	RVGGATYQVPVEVRPSRR
20131104-2	Yes ∆prrF background	4267	RpsG	1	46.8	6	18	156	MAEANKAFSHYRF
20131104-2	Yes ∆prrF background	4267	RpsG	1	46.8	6	18	156	WLVDFAR
20131104-3	Yes ∆prrF background	4267	RpsG	1	45.5	5	15	156	GKADPLETFEKALDAIAPLVEVK
20131104-3	Yes ∆prrF background	4267	RpsG	1	45.5	5	15	156	LAGELLDAAEGKGAAVK
20131104-3	Yes ∆prrF background	4267	RpsG	1	45.5	5	15	156	MAEANKAFSHYRF
20131104-3	Yes ∆prrF background	4267	RpsG	1	45.5	5	15	156	VGGATYQVPVEVRPSR
20131104-3	Yes ∆prrF background	4267	RpsG	1	45.5	5	15	156	RVGGATYQVPVEVRPSRR
20140220-1	Yes ∆prrF background	4267	RpsG	1	34.6	5	13	156	GKADPLETFEKALDAIAPLVEVK
20140220-1	Yes ∆prrF background	4267	RpsG	1	34.6	5	13	156	RVGGATYQVPVEVRPSR
20140220-1	Yes ∆prrF background	4267	RpsG	1	34.6	5	13	156	RVGGATYQVPVEVRPSRR
20140220-1	Yes ∆prrF background	4267	RpsG	1	34.6	5	13	156	RVGGATYQVPVEVRPSRR
20140220-1	Yes ∆prrF background	4267	RpsG	1	34.6	5	13	156	MAEANKAFSHYRF
20140220-3	Yes ∆prrF background	4267	RpsG	1	44.9	5	12	156	GKADPLETFEKALDAIAPLVEVK
20140220-3	Yes ∆prrF background	4267	RpsG	1	44.9	5	12	156	RVGGATYQVPVEVRPSRR
20140220-3	Yes ∆prrF background	4267	RpsG	1	44.9	5	12	156	RVGGATYQVPVEVRPSRR
20140220-3	Yes ∆prrF background	4267	RpsG	1	44.9	5	12	156	FMNHVMESGKKAVAER
20140220-3	Yes ∆prrF background	4267	RpsG	1	44.9	5	12	156	MAEANKAFSHYRF
20140220-4	Yes ∆prrF background	4267	RpsG	1	67.9	12	41	156	ALDAIAPLVEVK
20140220-4	Yes ∆prrF background	4267	RpsG	1	67.9	12	41	156	LAGELLDAAEGK
20140220-4	Yes ∆prrF background	4267	RpsG	1	67.9	12	41	156	LAGELLDAAEGKGAAVK
20140220-4	Yes ∆prrF background	4267	RpsG	1	67.9	12	41	156	IVYGALDKVKER
20140220-4	Yes ∆prrF background	4267	RpsG	1	67.9	12	41	156	MAEANKAFSHYRF
20140220-4	Yes ∆prrF background	4267	RpsG	1	67.9	12	41	156	FMNHVMESGKKAVAER
20140220-4	Yes ∆prrF background	4267	RpsG	1	67.9	12	41	156	GKADPLETFEKALDAIAPLVEVK
20140220-4	Yes ∆prrF background	4267	RpsG	1	67.9	12	41	156	MAEANKAFSHYRF
20140220-4	Yes ∆prrF background	4267	RpsG	1	67.9	12	41	156	RVGGATYQVPVEVRPSRR
20140220-4	Yes ∆prrF background	4267	RpsG	1	67.9	12	41	156	RVGGATYQVPVEVRPSRR
20140220-4	Yes ∆prrF background	4267	RpsG	1	67.9	12	41	156	GKADPLETFEK
20140220-4	Yes ∆prrF background	4267	RpsG	1	67.9	12	41	156	WLVDFAR
20140220-5	Yes ∆prrF background	4267	RpsG	1	69.9	12	31	156	GKADPLETFEK
20140220-5	Yes ∆prrF background	4267	RpsG	1	69.9	12	31	156	LAGELLDAAEGK
20140220-5	Yes ∆prrF background	4267	RpsG	1	69.9	12	31	156	LAGELLDAAEGKGAAVK
20140220-5	Yes ∆prrF background	4267	RpsG	1	69.9	12	31	156	FMNHVMESGKKAVAER
20140220-5	Yes ∆prrF background	4267	RpsG	1	69.9	12	31	156	GKADPLETFEKALDAIAPLVEVK
20140220-5	Yes ∆prrF background	4267	RpsG	1	69.9	12	31	156	MAEANKAFSHYRF
20140220-5	Yes ∆prrF background	4267	RpsG	1	69.9	12	31	156	RVGGATYQVPVEVRPSR
20140220-5	Yes ∆prrF background	4267	RpsG	1	69.9	12	31	156	RVGGATYQVPVEVRPSRR
20140220-5	Yes ∆prrF background	4267	RpsG	1	69.9	12	31	156	RVGGATYQVPVEVRPSRR
20140220-5	Yes ∆prrF background	4267	RpsG	1	69.9	12	31	156	ALDAIAPLVEVK
20140220-5	Yes ∆prrF background	4267	RpsG	1	69.9	12	31	156	EVLADPKYGSQILAK
20140220-6	Yes ∆prrF background	4267	RpsG	1	55.1	7	21	156	GKADPLETFEK
20140220-6	Yes ∆prrF background	4267	RpsG	1	55.1	7	21	156	LAGELLDAAEGKGAAVK
20140220-6	Yes ∆prrF background	4267	RpsG	1	55.1	7	21	156	IVYGALDKVKER
20140220-6	Yes ∆prrF background	4267	RpsG	1	55.1	7	21	156	MAEANKAFSHYRF
20140220-6	Yes ∆prrF background	4267	RpsG	1	55.1	7	21	156	VGGATYQVPVEVRPSR
20140220-6	Yes ∆prrF background	4267	RpsG	1	55.1	7	21	156	RVGGATYQVPVEVRPSRR
20140220-6	Yes ∆prrF background	4267	RpsG	1	55.1	7	21	156	EVLADPKYGSQILAK
20140220-5	Yes ∆prrF background	4268	RpsL	0.9918	13.8	1	1	123	MVDKSDVPALQNCPQRR
20131104-4	Yes ∆prrF background	4309	PctC	0.9971	2.2	1	1	629	AMQDIAQGEGDLTK
20130924-1	Yes ∆prrF background	4370	IcmP	0.999	4	1	2	446	AVTDLLVSDLEYMAGQWK
20130924-3	Yes ∆prrF background	4370	IcmP	0.9975	4	1	3	446	AVTDLLVSDLEYMAGQWK
20130924-5	Yes ∆prrF background	4370	IcmP	0.9961	5.4	1	2	446	KAEAPATPAASTQPAAPAAAPAAK
20131015-1	Yes ∆prrF background	4370	IcmP	0.999	5.4	1	5	446	KAEAPATPAASTQPAAPAAAPAAK
20131104-2	Yes ∆prrF background	4370	IcmP	1	8.5	2	5	446	KAEAPATPAASTQPAAPAAAPAAK
20131104-2	Yes ∆prrF background	4370	IcmP	1	8.5	2	5	446	AKLEAEPVDTGLRK
20140220-4	Yes ∆prrF background	4370	IcmP	1	5.2	2	3	446	AKLEAEPVDTGLR
20140220-4	Yes ∆prrF background	4370	IcmP	1	5.2	2	3	446	TPYSQSEAFR
20140220-6	Yes ∆prrF background	4370	IcmP	1	5.4	2	6	446	AEAPATPAASTQPAAPAAAPAAK
20140220-6	Yes ∆prrF background	4370	IcmP	1	5.4	2	6	446	KAEAPATPAASTQPAAPAAAPAAK
20131015-1	Yes ∆prrF background	4481	MreB	0.9733	10.4	1	1	345	ARGSM[147]VVDIGGGTTEIALISLNGVVYAESVRVGGDR
20140220-4	Yes ∆prrF background	4483	GatA	0.998	7.9	1	1	484	CALM[147]LGVMAGFDPKDSTSVEQPVDDYLAALQKPLSGLR
20131104-1	Yes ∆prrF background	4520	PA4520	0.9989	1.9	1	1	0.11	TQQSTAEIEQMIL
20130924-3	Yes ∆prrF background	4568	RplU	1	30.1	3	9	103	IGLPVVEGAK
20130924-3	Yes ∆prrF background	4568	RplU	1	30.1	3	9	103	MYAVIVTGGK
20130924-3	Yes ∆prrF background	4568	RplU	1	30.1	3	9	103	VLLVANGEDVK
20130924-4	Yes ∆prrF background	4568	RplU	1	42.7	4	13	103	LDVATGEAIDFDR
20130924-4	Yes ∆prrF background	4568	RplU	1	42.7	4	13	103	IGLPVVEGAK
20130924-4	Yes ∆prrF background	4568	RplU	1	42.7	4	13	103	MYAVIVTGGK
20130924-4	Yes ∆prrF background	4568	RplU	1	42.7	4	13	103	VLLVANGEDVK
20140220-4	Yes ∆prrF background	4568	RplU	1	20.4	2	5	103	IGLPVVEGAK
20140220-4	Yes ∆prrF background	4568	RplU	1	20.4	2	5	103	VLLVANGEDVK
20140220-5	Yes ∆prrF background	4568	RplU	1	20.4	2	3	103	VLLVANGEDVK
20140220-5	Yes ∆prrF background	4568	RplU	1	20.4	2	3	103	IGLPVVEGAK
20140220-4	Yes ∆prrF background	4579	PA4579	0.998	7.4	1	1	618	VPGEDGDENLVSHLNGGAGGSWM[147]FGDDLLLYAMGTARIENNRDFAA
20131104-1	Yes ∆prrF background	4598	MexD	0.9989	2.1	1	3	0.29	ISGTLSAAFGSEVINDFTNAGR
20140220-5	Yes ∆prrF background	4619	PA4619	0.9772	4.8	1	1	415	QEPIARPAPQTSLSFPFNVR
20131104-3	Yes ∆prrF background	4661	PagL	0.9951	12.1	1	2	173	VGDQNLGSSLNFEDRIGAGLK
20131104-1	Yes ∆prrF background	4710	PhuR	0.9989	2	1	2	0.23	GNAVPLTPTTITATR
20131104-2	Yes ∆prrF background	4710	PhuR	0.9923	2	1	2	764	GNAVPLTPTTITATR
20131104-1	Yes ∆prrF background	4725	CbrA	0.9989	1.2	1	1	0.11	VVGSRLSALPEP
20131104-1	Yes ∆prrF background	4756	CarB	0.9989	1.6	1	17	1.28	ETGGSNVQFGICPNTGR
20131104-1	Yes ∆prrF background	4771	IldD	0.9989	3.1	1	1	0.11	AAAQRKLPPFLF
20140220-4	Yes ∆prrF background	4771	IldD	0.998	4.7	1	1	381	LAM[147]PVALAPVGLTGMYAR
20140220-6	Yes ∆prrF background	4775	PA4775	0.9985	6.6	1	1	286	SAADGGGLPLLATLRDPQP
20140220-6	Yes ∆prrF background	4821	PA4821	0.9985	2.9	1	1	453	APLAILLTTNLSN
20131104-1	Yes ∆prrF background	4854	PurH	0.9989	3.6	1	1	0.11	VMASDAFFPFRDGIDNAAK
20131104-1	Yes ∆prrF background	4876	OsmE	1	17.5	2	5	0.54	GMSQQEVLR
20131104-1	Yes ∆prrF background	4876	OsmE	1	17.5	2	5	0.54	VQNPVNYITFR
20131104-2	Yes ∆prrF background	4876	OsmE	0.9923	9.6	1	3	114	VQNPVNYITFR
20131104-3	Yes ∆prrF background	4876	OsmE	1	26.3	2	6	114	NEPLVKDVEKGMSQQEVLR
20131104-3	Yes ∆prrF background	4876	OsmE	1	26.3	2	6	114	VQNPVNYITFRNEPLVKDVEK
20131104-4	Yes ∆prrF background	4876	OsmE	0.9971	9.6	1	2	114	VQNPVNYITFR
20131104-1	Yes ∆prrF background	4895	PA4895	0.9989	5.6	1	2	0.23	LM[147]QEGPLAPAQQAELESWR
20131104-1	Yes ∆prrF background	4910	PA4910	0.9989	5.5	1	1	0.11	GNPEQIRHDEKVIAAY
20131104-1	Yes ∆prrF background	4931	DnaB	0.9989	3.7	1	1	0.11	TTFAMNLVENAVMRTDK
20130924-5	Yes ∆prrF background	4934	RpsR	0.9961	17.1	1	3	76	AYVSETGKIVPSR
20140220-6	Yes ∆prrF background	4934	RpsR	0.9985	17.1	1	2	76	AYVSETGKIVPSR
20130924-3	Yes ∆prrF background	4935	RpsF	0.9634	11.5	1	16	139	LVHPDQSEQVGGM[147]VER
20131104-1	Yes ∆prrF background	4935	RpsF	0.9989	11.5	1	160	15.02	LVHPDQSEQVGGM[147]VER
20131104-2	Yes ∆prrF background	5040	PilQ	0.9923	5.6	1	3	714	SGIGIGFITDNIILDLQLSAM[147]EKTGNGEIVSQPKVVTSDK
20140220-4	Yes ∆prrF background	5097	PA5097	0.998	9.4	1	1	467	ALGEM[147]AVHEPVSGSFGHYASSYLGPLAGFVTGWTYAFEM[147]IIVCL
20131104-3	Yes ∆prrF background	5178	PA5178	0.9797	15.2	1	3	145	IFEANKPMLSHPDKIYPGQVLR
20140220-4	Yes ∆prrF background	5183	PA5183	0.998	34.8	1	2	135	GDSTKTAVGGGVGGALGNVVGGAIGGSTGAAIGAGLGGAAGGAMTAK

## Sheet: ∆prrF1,2 - Fe
Sample Date-Sample Number	PA#	Protein	protein probability	percent coverage	num unique peps	tot indep spectra	protein length	peptide sequence
20131104-4	4944	Hfq	0.9955	19.5	1	3	82	SKGHSLQDPYLNTLRK
20131104-3	3810	HscA	0.9987	5.2	1	8	619	IRVTFQVDADGLLGVSARELSSGVEASIQVKP
20131104-3	98	PA0098	0.9987	11	1	4	345	AAVLVAAPLHEEAPQLLCIGLGFGVEKATVESEDLPLR
20130924-4	154	PcaG	0.9853	17.4	1	1	201	ETPSQTAGPYVHIGLALAAAGNPTRDLEIWNRMAR
20131104-4	196	PntB	0.9542	4.2	1	1	478	VEM[147]TKM[147]PELVAFM[147]HSMIGLA
20130924-3	317	PA0317	0.9685	6.7	1	1	464	QLQTFAEENGLYYPVDFASSGSSQIGGNIGT
20131104-2	337	PtsP	0.9659	3.4	1	1	759	VVDDAHLEGKPVSICGEMAGDPAAAV
20131104-3	357	MutM	0.9987	14.1	1	1	270	SRGRSMAVKPFIM[147]DNAVVVGVGNIYASEALFAAGIDPR
20131104-4	425	MexA	0.9955	2.9	1	1	383	AILAPQQGVTR
20131104-3	439	PA0439	0.9998	15.3	2	2	425	GM[147]GAAVGQVPEYVEMVTRWCKAHCSLP
20130924-1	456	PA0456	0.9958	24.6	1	2	69	TLAEGQKVSFEVVQGQK
20131104-3	564	PA0564	0.9995	13.2	2	4	303	RPEHAWTLEQLAQQAAM[147]SR
20131104-5	564	PA0564	0.9791	6.3	1	1	303	RPEHAWTLEQLAQQAAM[147]SR
20131104-3	690	PA0690	1	2.8	3	3	4180	IEVSLDNGQLGVSGTVDASGAQVGEIRLAGGRGLSLGGNALLDAHGS
20131104-3	903	AlaS	0.9987	3.4	1	1	874	PCGPCTEIFFDHGPEIWGGPPGSPEEDGDR
20130924-1	973	Pal	1	23.2	2	4	168	YLVLQGVSPAQLELVSYGK
20130924-1	973	Pal	1	23.2	2	4	168	AITTFYFEYDSSDLKPEAMR
20130924-2	973	Pal	0.9972	11.9	1	4	168	AITTFYFEYDSSDLKPEAMR
20130924-3	973	Pal	0.9984	11.9	1	2	168	AITTFYFEYDSSDLKPEAMR
20130924-4	973	Pal	1	21.4	2	8	168	YLVLQGVSPAQLELVSYGK
20130924-4	973	Pal	1	21.4	2	8	168	ERPVATGHDEQSWAQNR
20131104-2	973	Pal	0.998	10.1	1	4	168	ERPVATGHDEQSWAQNR
20131104-3	973	Pal	1	21.4	2	4	168	YLVLQGVSPAQLELVSYGK
20131104-3	973	Pal	1	21.4	2	4	168	YLVLQGVSPAQLELVSYGKERPVATGHDEQSWAQNR
20131104-4	973	Pal	1	50.6	5	15	168	YLVLQGVSPAQLELVSYGK
20131104-4	973	Pal	1	50.6	5	15	168	ERPVATGHDEQSWAQNR
20131104-4	973	Pal	1	50.6	5	15	168	GGDASGEGANGGVDPNAGYGANSGAVDGSLSDEAALR
20131104-4	973	Pal	1	50.6	5	15	168	GTREYNMALGER
20131104-4	973	Pal	1	50.6	5	15	168	ERPVATGHDEQSWAQNR
20130924-4	1041	PA1041	0.9976	11.9	1	2	210	DLHFAFDSSKVDAADSEKLNGIAER
20131104-3	1046	PA1046	0.9999	9.5	2	2	757	M[147]SPALGRWDWSAADYVSLRIQNAM[147]SWDMTLEVAIEGEQGA
20130924-1	1053	PA1053	0.9972	8.4	1	3	154	AYVQQVDQGQIFR
20130924-4	1053	PA1054	1	23.4	2	6	154	AYVQQVDQGQIFR
20130924-4	1053	PA1055	1	23.4	2	6	154	TPIGSIAGAGVGGVAGSAVGGGK
20131104-2	1053	PA1056	0.998	8.4	1	3	154	AYVQQVDQGQIFR
20131104-3	1053	PA1057	1	18.8	2	5	154	AYVQQVDQGQIFR
20131104-3	1053	PA1058	1	18.8	2	5	154	TQGVEITVREDDGSTR
20131104-4	1053	PA1059	0.9955	10.4	1	4	154	TQGVEITVREDDGSTR
20131104-5	1053	PA1060	0.9985	8.4	1	3	154	AYVQQVDQGQIFR
20131104-3	1115	PA1115	0.9987	3.9	1	1	774	NVLIVAMEGIPGAYIAANRAAINSSYHEAP
20130924-1	1178	OprH	0.9972	9	1	3	200	YYATYENISDTSSGNKLR
20130924-3	1178	OprH	0.9984	9	1	2	200	YYATYENISDTSSGNKLR
20131104-4	1178	OprH	0.9955	9	1	3	200	YYATYENISDTSSGNKLR
20131104-5	1178	OprH	0.9969	13.5	1	1	200	AGQQFEQGRYYATYENISDTSSGNKLR
20131104-5	1181	PA1181	0.9873	2.2	1	2	1120	VTFM[147]NPVAEAMTGWTLQDAIGAPHE
20131104-4	1253	PA1253	0.9728	2.3	1	1	526	KAGRLLFNGYPT
20131104-3	1311	PhnX	0.9764	3.3	1	1	275	TRIEQMFEG
20131104-3	1324	PA1324	0.9798	6.5	1	3	170	VALEPATSYMK
20131104-3	1452	FlhA	0.9949	7.2	2	2	707	AGQGSEDGMLLEPGM[147]AEK
20131104-3	1592	PA1592	0.9987	65.4	1	2	78	AAAPAAPATETQPSAPATPPAEPSAPAPSSDTPATPQTPAPTPEQPQQNQQ
20131104-3	1628	PA1628	0.9987	7.5	1	2	509	DAAHALLAGDGVGVTVLRDSPGFVVQRVLAM[147]IVNLACD
20131104-3	1709	PopD	0.9987	10.2	1	2	295	QVANTVIQSFVQM[147]ANASVQVRQGESQASAR
20130924-1	1777	OprF	1	10	2	5	350	QGQNSVEIEAFGKR
20130924-1	1777	OprF	1	10	2	5	350	VNAVGYGESRPVADNATAEGR
20130924-3	1777	OprF	0.9984	4	1	3	350	QGQNSVEIEAFGKR
20130924-4	1777	OprF	1	13.1	4	11	350	DVLVNEYGVEGGR
20130924-4	1777	OprF	1	13.1	4	11	350	ANAVRDVLVNEYGVEGGRVNAVGYGESRPVADNATAEGR
20130924-4	1777	OprF	1	13.1	4	11	350	DVLVNEYGVEGGRVNAVGYGESRPVADNATAEGR
20130924-4	1777	OprF	1	13.1	4	11	350	NLADFMK
20131015-4	1777	OprF	0.9982	6	1	3	350	VNAVGYGESRPVADNATAEGR
20131104-2	1777	OprF	1	15.1	5	12	350	ANAVRDVLVNEYGVEGGRV
20131104-2	1777	OprF	1	15.1	5	12	350	QGQNSVEIEAFGKR
20131104-2	1777	OprF	1	15.1	5	12	350	ANAVRDVLVNEYGVEGGRVNAVGYGESRPVADNATAEGR
20131104-2	1777	OprF	1	15.1	5	12	350	DVLVNEYGVEGGRVNAVGYGESRPVADNATAEGR
20131104-2	1777	OprF	1	15.1	5	12	350	ANAVRDVLVNEYGVEGGRVNAVGYGESRPVADNATAEGR
20131104-3	1777	OprF	1	35.1	9	23	350	ASLDGQYGLEKR
20131104-3	1777	OprF	1	35.1	9	23	350	DVLVNEYGVEGGR
20131104-3	1777	OprF	1	35.1	9	23	350	QGQNSVEIEAFGK
20131104-3	1777	OprF	1	35.1	9	23	350	QGQNSVEIEAFGKR
20131104-3	1777	OprF	1	35.1	9	23	350	ANAVRDVLVNEYGVEGGRVNAVGYGESRPVADNATAEGR
20131104-3	1777	OprF	1	35.1	9	23	350	DVLVNEYGVEGGRVNAVGYGESRPVADNATAEGR
20131104-3	1777	OprF	1	35.1	9	23	350	QYPSTSTTVEGHTDSVGTDAYNQKLSER
20131104-3	1777	OprF	1	35.1	9	23	350	ANAVRDVLVNEYGVEGGRVNAVGYGESRPVADNATAEGR
20131104-4	1777	OprF	1	22	7	29	350	DVLVNEYGVEGGR
20131104-4	1777	OprF	1	22	7	29	350	QGQNSVEIEAFGKR
20131104-4	1777	OprF	1	22	7	29	350	QYPSTSTTVEGHTDSVGTDAYNQK
20131104-4	1777	OprF	1	22	7	29	350	VNAVGYGESRPVADNATAEGR
20131104-4	1777	OprF	1	22	7	29	350	ANAVRDVLVNEYGVEGGRVNAVGYGESRPVADNATAEGR
20131104-4	1777	OprF	1	22	7	29	350	DVLVNEYGVEGGRVNAVGYGESRPVADNATAEGR
20131104-4	1777	OprF	1	22	7	29	350	ANAVRDVLVNEYGVEGGRVNAVGYGESRPVADNATAEGR
20131104-5	1777	OprF	1	14.9	3	8	350	DVLVNEYGVEGGRVNAVGYGESRPVADNATAEGR
20131104-5	1777	OprF	1	14.9	3	8	350	ANAVRDVLVNEYGVEGGRVNAVGYGESRPVADNATAEGR
20131104-5	1777	OprF	1	14.9	3	8	350	VQLDVKFDFDKSK
20130924-4	1827	PA1827	0.9707	7.9	1	1	253	WVGDTFQGLDVLVNNAGFTR
20131104-4	1827	PA1827	1	10.3	3	3	253	VEAVAAWVGDTFQGLDVLVNNAGFTR
20131104-4	1827	PA1827	1	10.3	3	3	253	WVGDTFQGLDVLVNNAGFTR
20131104-4	1827	PA1827	1	10.3	3	3	253	WVGDTFQGLDVLVNNAGFTR
20130924-3	1969	PA1969	0.9984	10.8	1	2	130	RLNIDVDDTLVIKR
20131104-3	2000	DhcB	0.9999	39.9	2	2	218	VGASIFDSAQSFAMIRGGHVDLTVLGAFEVDVRGNIASWMIPG
20131015-4	2003	BdhA	0.9982	16.4	1	1	256	GVRAEHHPADLSSPEQIGELMAFAERTFGGVDILVNNAGIQY
20131104-3	2089	PA2089	0.9987	3.7	1	6	883	APSLAQENYTSLGVSPTIASGLLAVNSPAARLL
20131104-4	2092	PA2092	0.9951	3.3	1	1	397	VPFAHLASLLQMT
20130924-4	2162	PA2162	0.9631	2.4	1	1	926	HAAALAAPTPFPELLEHWRDGR
20130924-2	2165	GlgA	0.994	2.5	1	1	513	REHSVRVLLPGYR
20131104-3	2438	PA2438	0.9987	9.1	1	9	341	ARQLRTFVGSALETTASAYDLADLVNTEASR
20130924-3	2512	AntA	0.9698	5.2	1	1	464	QFEDFFNVSGM[147]GTPDDLVEFREAQ
20131104-3	2520	CzcA	0.9987	3	1	15	1051	PLPPNNLARIDFIPLSDVARLDLSPGPNQISR
20130924-1	2716	PA2716	0.9906	11.9	2	2	411	LM[147]RLYQAWADGGAGLLISGNVM[147]VDS
20131104-5	2824	PA2824	0.9708	1.5	1	1	786	ALLDVSHNPAAR
20130924-1	2853	OprI	0.9972	20.5	1	4	83	ADEAYRKADEALGAAQK
20130924-2	2853	OprI	1	20.5	2	7	83	ADEAYRKADEALGAAQK
20130924-2	2853	OprI	1	20.5	2	7	83	ADEAYRKADEALGAAQK
20130924-3	2853	OprI	0.9984	20.5	1	4	83	ADEAYRKADEALGAAQK
20130924-4	2853	OprI	0.9976	20.5	1	5	83	ADEAYRKADEALGAAQK
20131015-4	2853	OprI	1	33.7	4	15	83	ADEAYRKADEALGAAQK
20131015-4	2853	OprI	1	33.7	4	15	83	ADEAYRKADEALGAAQK
20131015-4	2853	OprI	1	33.7	4	15	83	KADEALGAAQKAQQTADEANER
20131015-4	2853	OprI	1	33.7	4	15	83	KADEALGAAQKAQQTADEANER
20131104-2	2853	OprI	1	33.7	3	12	83	ADEAYRKADEALGAAQK
20131104-2	2853	OprI	1	33.7	3	12	83	ADEAYRKADEALGAAQK
20131104-2	2853	OprI	1	33.7	3	12	83	KADEALGAAQKAQQTADEANER
20131104-3	2853	OprI	1	65.1	6	20	83	ADEAYRKADEALGAAQK
20131104-3	2853	OprI	1	65.1	6	20	83	ADEAYRKADEALGAAQK
20131104-3	2853	OprI	1	65.1	6	20	83	AQQTADEANERALRMLEK
20131104-3	2853	OprI	1	65.1	6	20	83	ETEARLTATEDAAARAQAR
20131104-3	2853	OprI	1	65.1	6	20	83	KADEALGAAQKAQQTADEANER
20131104-3	2853	OprI	1	65.1	6	20	83	LTATEDAAARAQARADEAYR
20131104-4	2853	OprI	1	56.6	7	28	83	ADEAYRKADEALGAAQK
20131104-4	2853	OprI	1	56.6	7	28	83	ADEALGAAQKAQQTADEANER
20131104-4	2853	OprI	1	56.6	7	28	83	ADEAYRKADEALGAAQK
20131104-4	2853	OprI	1	56.6	7	28	83	KADEALGAAQKAQQTADEANER
20131104-4	2853	OprI	1	56.6	7	28	83	ADEAYRKADEALGAAQK
20131104-4	2853	OprI	1	56.6	7	28	83	ETEARLTATEDAAARAQAR
20131104-4	2853	OprI	1	56.6	7	28	83	KADEALGAAQKAQQTADEANER
20131104-5	2853	OprI	1	33.7	3	7	83	ADEAYRKADEALGAAQK
20131104-5	2853	OprI	1	33.7	3	7	83	KADEALGAAQKAQQTADEANER
20131104-5	2853	OprI	1	33.7	3	7	83	ADEAYRKADEALGAAQK
20131015-4	2965	FabF1	0.9921	11.6	1	1	414;	ITGM[147]GM[147]LSPLGLDVPSSWEGILAGRSGIAPIEHMDLSAYSTRFGGSVK
20131104-3	2965	FabF1	0.9987	11.1	1	1	414	GM[147]GMLSPLGLDVPSSWEGILAGRSGIAPIEHMDLSAYSTRFGGSVK
20131104-4	3031	PA3031	0.9955	35.6	1	4	73	EIQAVDTPSYDEDSGFYEFEQLDGKR
20130924-2	3157	WbpC	0.9931	2.4	1	4	629	VLVIGDSHAAQLNYF
20130924-1	3162	RpsA	0.9969	3	1	2	559	KQEVESAGPTTIGDLIR
20131104-3	3166	PheA	0.9987	7.4	1	2	365	HFGNAVISTPMAAIDEVFREVAAGAVN
20131104-4	3262	PA3262	0.9946	4.7	1	2	253	ATDVVTVHYEGR
20130924-2	3550	AlgF	0.991	15.3	1	1	216	LACALSLGVAAFAAQADEGALYGPQAPKGSAFV
20130924-4	3550	AlgF	0.9919	15.3	1	1	216	LACALSLGVAAFAAQADEGALYGPQAPKGSAFV
20131104-3	3550	AlgF	0.9987	15.3	1	1	216	LACALSLGVAAFAAQADEGALYGPQAPKGSAFV
20131104-5	3550	AlgF	0.9746	15.3	1	1	216	LACALSLGVAAFAAQADEGALYGPQAPKGSAFV
20130924-4	3646	LpxD	0.9848	3.1	1	2	353	KPKAAAGIHPT
20131104-3	3675	PA3675	0.9845	14.2	2	2	226	QPGGFNNNPDVR
20131104-2	3691	PA3691	0.996	13.4	1	3	134	AVKDAQQGVMELREEGMR
20131104-3	3691	PA3692	1	23.9	3	8	134	LAQQAEWDAR
20131104-3	3691	PA3693	1	23.9	3	8	134	AVKDAQQGVMELREEGMR
20131104-3	3691	PA3694	1	23.9	3	8	134	DAQQGVMELREEGMRDTQH
20131104-4	3691	PA3695	1	21.6	2	5	134	LAQQAEWDAR
20131104-4	3691	PA3696	1	21.6	2	5	134	DAQQGVMELREEGMRDTQH
20131104-5	3691	PA3697	0.9948	9.7	1	1	134	IAMNDKEYDQAKR
20130924-1	3692	LptF	1	14.2	2	5	261	RVEVTISNDAKPVAPR
20130924-1	3692	LptF	1	14.2	2	5	261	SNFSALQSQPDATKVAALETK
20130924-2	3692	LptF	1	14.2	3	8	261	RVEVTISNDAKPVAPR
20130924-2	3692	LptF	1	14.2	3	8	261	SNFSALQSQPDATKVAALETK
20130924-2	3692	LptF	1	14.2	3	8	261	RVEVTISNDAKPVAPR
20130924-3	3692	LptF	0.9984	8	1	2	261	SNFSALQSQPDATKVAALETK
20131015-4	3692	LptF	0.9982	6.1	1	3	261	RVEVTISNDAKPVAPR
20131104-2	3692	LptF	1	11.1	2	4	261	NAEAQLQNASAQR
20131104-2	3692	LptF	1	11.1	2	4	261	RVEVTISNDAKPVAPR
20131104-3	3692	LptF	1	18.4	3	8	261	NAEAQLQNASAQR
20131104-3	3692	LptF	1	18.4	3	8	261	QVIVEGYTDSTGSANYNQR
20131104-3	3692	LptF	1	18.4	3	8	261	RVEVTISNDAKPVAPR
20131104-4	3692	LptF	1	34.5	7	26	261	NAEAQLQNASAQR
20131104-4	3692	LptF	1	34.5	7	26	261	QVIVEGYTDSTGSANYNQR
20131104-4	3692	LptF	1	34.5	7	26	261	RVEVTISNDAKPVAPR
20131104-4	3692	LptF	1	34.5	7	26	261	SNFSALQSQPDATKVAALETK
20131104-4	3692	LptF	1	34.5	7	26	261	VATRGYGKEYPVASNGTSSGR
20131104-4	3692	LptF	1	34.5	7	26	261	RVEVTISNDAKPVAPR
20131104-4	3692	LptF	1	34.5	7	26	261	VATRGYGKEYPVASNGTSSGR
20131104-5	3692	LptF	0.9985	6.1	1	3	261	RVEVTISNDAKPVAPR
20130924-4	3705	WspD	0.9957	7.9	1	1	229	SAETMDSQREQSDLGETR
20131104-3	3782	PA3782	0.9987	9.5	1	2	317	DVLYIEDDGLLTSAGTVAGIDCCLHLVRQR
20130924-4	3799	Der	0.9976	3.9	1	1	493	EGEGEPASEEVAEGEEPTR
20131104-3	3845	PA3845	0.9987	10.1	1	3	298	MSDLPPLTALRSFEAVARLGSISQAASELH
20130924-1	3886	PA3886	0.9972	14.4	1	3	299	MSDAPTSPRFSAATSTRLLDHAQLEALCADYDGFLLDLWGVVM[147]
20130924-2	3886	PA3886	0.9582	14.4	1	1	299	MSDAPTSPRFSAATSTRLLDHAQLEALCADYDGFLLDLWGVVM[147]
20130924-1	3886	PA3886	0.9844	10.2	1	1	325	STVTDPVGAHLTPSWEASGTNVTGVSDMLALDK
20131015-4	3903	PrfC	0.9666	8.3	1	1	527	TPVFFGTALGNFGVDQVLDCIVDWAPQPLSRATHERSVEPTEEK
20131104-3	3925	PA3925	0.9795	3.8	1	1	391	EHGLDHAKVNVYGGA
20130924-4	3950	PA3950	0.9976	2.4	1	1	449	KPKAAESVGKP
20131104-3	4058	PA4058	0.9987	20.5	1	8	156	GSEVQMALLVIDERDRPQRLLASETVLATGEL
20131104-3	4084	CupB3	0.9987	4.1	1	1	844	LVDSRMPSGEPLPFAAEVLDAHSGQSVGAVGQGSR
20131104-3	4181	PA4181	0.9987	11.7	1	1	239	RALRDGGLPSIDPVVDLYNAISVQFAIP
20131104-2	4206	MexH	0.9864	1.1	1	1	1044	NVMFAGQGEAPK
20130924-1	4241	RpsM	0.9972	15.3	1	3	118	IKDLSDEQIDQLRNEVAK
20130924-2	4241	RpsM	0.9998	15.3	2	3	118	IKDLSDEQIDQLRNEVAK
20130924-3	4241	RpsM	0.9984	15.3	1	3	118	IKDLSDEQIDQLRNEVAK
20131104-2	4248	RplF	0.998	6.8	1	2	177	GAKGALELKVHP
20130924-1	4253	RplN	0.9972	13.9	1	2	122	MIQTQSMLDVADNSGAR
20130924-1	4256	RplP	1	11.7	2	7	137	VSFGEYALKATSR
20130924-1	4256	RplP	1	11.7	2	7	137	GSKVSFGEYALK
20130924-2	4256	RplP	0.9972	9.5	1	3	137	VSFGEYALKATSR
20130924-3	4256	RplP	1	11.7	2	8	137	VSFGEYALKATSR
20130924-3	4256	RplP	1	11.7	2	8	137	GSKVSFGEYALK
20130924-1	4262	RplD	0.9972	8	1	2	200	MQLNVNGAQAIEVSER
20130924-1	4263	RplC	0.9972	8.5	1	2	211	GAVPGATGGDVIVRPAAK
20130924-1	4267	RpsG	1	73.7	15	52	156	LAGELLDAAEGK
20130924-1	4267	RpsG	1	73.7	15	52	156	LAGELLDAAEGKGAAVK
20130924-1	4267	RpsG	1	73.7	15	52	156	EVLADPKYGSQILAK
20130924-1	4267	RpsG	1	73.7	15	52	156	GKADPLETFEKALDAIAPLVEVK
20130924-1	4267	RpsG	1	73.7	15	52	156	LAGELLDAAEGKGAAVK
20130924-1	4267	RpsG	1	73.7	15	52	156	IVYGALDKVKER
20130924-1	4267	RpsG	1	73.7	15	52	156	MAEANKAFSHYRF
20130924-1	4267	RpsG	1	73.7	15	52	156	REVLADPKYGSQILAK
20130924-1	4267	RpsG	1	73.7	15	52	156	VGGATYQVPVEVRPSR
20130924-1	4267	RpsG	1	73.7	15	52	156	RVGGATYQVPVEVRPSRR
20130924-1	4267	RpsG	1	73.7	15	52	156	RVGGATYQVPVEVRPSRR
20130924-1	4267	RpsG	1	73.7	15	52	156	GKADPLETFEK
20130924-1	4267	RpsG	1	73.7	15	52	156	EVLADPKYGSQILAK
20130924-1	4267	RpsG	1	73.7	15	52	156	ALDAIAPLVEVK
20130924-1	4267	RpsG	1	73.7	15	52	156	FMNHVMESGKKAVAER
20130924-2	4267	RpsG	1	51.9	11	33	156	EVLADPKYGSQILAK
20130924-2	4267	RpsG	1	51.9	11	33	156	IVYGALDKVKER
20130924-2	4267	RpsG	1	51.9	11	33	156	MAEANKAFSHYRF
20130924-2	4267	RpsG	1	51.9	11	33	156	RVGGATYQVPVEVRPSR
20130924-2	4267	RpsG	1	51.9	11	33	156	GKADPLETFEKALDAIAPLVEVK
20130924-2	4267	RpsG	1	51.9	11	33	156	MAEANKAFSHYRF
20130924-2	4267	RpsG	1	51.9	11	33	156	RVGGATYQVPVEVRPSRR
20130924-2	4267	RpsG	1	51.9	11	33	156	RVGGATYQVPVEVRPSRR
20130924-2	4267	RpsG	1	51.9	11	33	156	RVGGATYQVPVEVRPSRR
20130924-2	4267	RpsG	1	51.9	11	33	156	VGGATYQVPVEVRPSR
20130924-2	4267	RpsG	1	51.9	11	33	156	GKADPLETFEKALDAIAPLVEVK
20130924-3	4267	RpsG	1	62.2	7	29	156	EVLADPKYGSQILAK
20130924-3	4267	RpsG	1	62.2	7	29	156	GKADPLETFEKALDAIAPLVEVK
20130924-3	4267	RpsG	1	62.2	7	29	156	LAGELLDAAEGKGAAVK
20130924-3	4267	RpsG	1	62.2	7	29	156	IVYGALDKVKER
20130924-3	4267	RpsG	1	62.2	7	29	156	MAEANKAFSHYRF
20130924-3	4267	RpsG	1	62.2	7	29	156	REVLADPKYGSQILAK
20130924-3	4267	RpsG	1	62.2	7	29	156	VGGATYQVPVEVRPSR
20130924-4	4267	RpsG	1	19.2	2	5	156	RVGGATYQVPVEVRPSR
20130924-4	4267	RpsG	1	19.2	2	5	156	MAEANKAFSHYRF
20131104-2	4267	RpsG	0.998	7.7	1	3	156	LAGELLDAAEGK
20131104-3	4267	RpsG	0.9999	14.7	2	6	156	LAGELLDAAEGK
20131104-4	4267	RpsG	1	53.2	8	20	156	LAGELLDAAEGK
20131104-4	4267	RpsG	1	53.2	8	20	156	GKADPLETFEKALDAIAPLVEVK
20131104-4	4267	RpsG	1	53.2	8	20	156	LAGELLDAAEGKGAAVK
20131104-4	4267	RpsG	1	53.2	8	20	156	IVYGALDKVKER
20131104-4	4267	RpsG	1	53.2	8	20	156	MAEANKAFSHYRF
20131104-4	4267	RpsG	1	53.2	8	20	156	RVGGATYQVPVEVRPSRR
20131104-4	4267	RpsG	1	53.2	8	20	156	MAEANKAFSHYRF
20131104-4	4267	RpsG	1	53.2	8	20	156	RVGGATYQVPVEVRPSRR
20131104-5	4267	RpsG	1	19.2	3	8	156	LAGELLDAAEGK
20131104-5	4267	RpsG	1	19.2	3	8	156	RVGGATYQVPVEVRPSR
20131104-5	4267	RpsG	1	19.2	3	8	156	RVGGATYQVPVEVRPSRR
20131104-4	4293	PprA	0.9698	3.5	1	3	922	FLWLVWAERPLFDARGELCEVQAVGRDNTPVR
20131104-3	4370	IcmP	0.9987	5.4	1	3	446	KAEAPATPAASTQPAAPAAAPAAK
20131104-4	4370	IcmP	1	8.5	3	11	446	AKLEAEPVDTGLRK
20131104-4	4370	IcmP	1	8.5	3	11	446	KAEAPATPAASTQPAAPAAAPAAK
20131104-4	4370	IcmP	1	8.5	3	11	446	AKLEAEPVDTGLRK
20130924-1	4511	PA4511	0.9808	17.5	1	1	251	GVSIGAHPAYPDLSGFGRRSLACSAEEVHAM[147]VLYQIGALDAFCR
20131015-4	4541	PA4541	0.9981	0.8	1	1	1417	NLNAAINNASAH
20131104-2	4541	PA4541	0.9962	0.8	1	1	1417	NLNAAINNASAH
20131104-3	4541	PA4541	0.9987	0.8	1	2	1417	NLNAAINNASAH
20130924-1	4568	RplU	1	30.1	3	7	103	IGLPVVEGAK
20130924-1	4568	RplU	1	30.1	3	7	103	MYAVIVTGGK
20130924-1	4568	RplU	1	30.1	3	7	103	VLLVANGEDVK
20130924-4	4568	RplU	1	19.4	2	9	103	IGLPVVEGAK
20130924-4	4568	RplU	1	19.4	2	9	103	MYAVIVTGGK
20131104-4	4568	RplU	0.9955	10.7	1	2	103	VLLVANGEDVK
20131104-5	4568	RplU	0.9985	9.7	1	2	103	MYAVIVTGGK
20131104-3	4598	MexD	0.9987	4.6	1	1	1043	PQKLVGFGLSIDDVSNAIRGQNVQVPAGAFGSAPGSSAQELTATLAVK
20131104-3	4740	Pnp	0.9729	5.6	2	4	701	GVTALQM[147]DIKINGITEEIM[147]EIALGQALEARLNILG
20131104-4	4876	OsmE	0.9955	9.6	1	1	114	VQNPVNYITFR
20131104-2	4931	DnaB	0.9994	7.3	2	2	464	TTFAMNLVENAVMRTDK
20131104-2	4931	DnaP	0.9994	7.3	2	2	464	TTFAMNLVENAVM[147]RTDKAVLVYSLEM[147]PSDSIVM[147]R
20130924-1	4934	RpsR	0.9972	17.1	1	2	76	AYVSETGKIVPSR
20130924-2	4934	RpsR	0.9972	17.1	1	2	76	AYVSETGKIVPSR
20130924-3	4934	RpsR	0.9984	40.8	2	3	76	AYVSETGKIVPSR
20131104-4	4934	RpsR	0.9955	17.1	1	1	76	AYVSETGKIVPSR
20131104-5	4935	RpsF	0.9962	11.5	1	25	139	LVHPDQSEQVGGM[147]VER
20130924-4	4937	Rnr	0.9974	4.6	1	1	904	GNSVYFPERVIPMLPEVLSNGLCSLNPLVDRLAMVCEMTLSK
20131104-3	5077	OpgH	0.9987	3.4	1	3	861	GVIRVTLSMLLEMFFSVLLAPVRM[147]LFHTR
20131104-3	5232	PA5232	0.9987	8.7	1	3	357	VGLGQEVRLVIDAVPDYVIPAKVSYVASVAQ
20130924-4	5399	DgcB	0.9542	3.2	1	1	653	APGGRLNWAADLNLPLMSEKK
20130924-1	5422	PA5422	0.9999	13.5	2	2	318	LSQFADDAWQQMLCIETGRVWDDLM[147]VVAPGRSESFGVQIWSEP
20130924-1	5422	PA5422	0.9999	13.5	2	2	318	LSQFADDAWQQM[147]LCIETGRVWDDLMVVAPGRSESFGVQIWSEP

## Sheet: PAO1 + Fe
Sample Date-Sample Number	PA#	protein	protein probability	percent coverage	num unique peps	tot indep spectra	protein length	peptide sequence
20140220-1	4944	Hfq	0.998	19.5	1	2	82	SKGHSLQDPYLNTLRK
20140220-2	4944	Hfq	0.993	19.5	1	2	82	SKGHSLQDPYLNTLRK
20140220-3	4944	Hfq	0.9966	19.5	1	3	82	SKGHSLQDPYLNTLRK
20140220-5	4944	Hfq	0.9959	19.5	1	2	82	SKGHSLQDPYLNTLRK
20140220-6	4944	Hfq	0.9969	19.5	1	1	82	SKGHSLQDPYLNTLRK
20140220-1	3810	HscA	0.998	5.2	1	8	619	IRVTFQVDADGLLGVSARELSSGVEASIQVKP
20140220-1	70	PA0070	0.998	6.9	1	2	304	KAQDAQSEGNKVASQGQGMIR
20140220-3	70	PA0070	0.9966	6.9	1	3	304	KAQDAQSEGNKVASQGQGMIR
20140220-5	70	PA0070	0.9976	6.9	1	2	304	KAQDAQSEGNKVASQGQGMIR
20140220-1	291	OprE	0.998	2.2	1	1	460	LPVVTYNDGR
20140220-1	537	PA0537	0.998	9.4	1	2	202	VGSVQLNADQLDDEQAVQR
20140220-1	636	PA0636	0.998	4.4	1	1	611	AIGKSLDSSALIASSVLDQALDM[147]LGRT
20140220-1	708	PA0708	0.998	8.5	1	1	284	LLALADETAALFAGDQAHGALRVG
20140220-1	783	PutP	0.998	3.6	1	1	506	PTFTAIELKDATSFDMLK
20140220-1	913	MgtE	0.998	8.5	1	2	482	QVLEVMATDPVTFHPDEDGYDAAQAFERYDLISAPVVDKGG
20140220-1	928	GacS	0.998	2.8	1	2	925	AGKADLAADMLAMLLASLAADRQAIR
20140220-1	973	Pal	1	36.3	4	14	168	AITTFYFEYDSSDLKPEAMR
20140220-1	973	Pal	1	36.3	4	14	168	EYNMALGER
20140220-1	973	Pal	1	36.3	4	14	168	YLVLQGVSPAQLELVSYGK
20140220-1	973	Pal	1	36.3	4	14	168	VVLEGHTDERGTREYNMALGER
20140220-3	973	Pal	0.9966	13.1	1	3	168	VVLEGHTDERGTREYNMALGER
20140220-5	973	Pal	1	28.6	3	9	168	AITTFYFEYDSSDLKPEAMR
20140220-5	973	Pal	1	28.6	3	9	168	EYNMALGER
20140220-5	973	Pal	1	28.6	3	9	168	YLVLQGVSPAQLELVSYGK
20140220-1	1011	PA1011	0.998	5.1	1	3	396	SVAPSLDAALLDEMVASMAR
20140220-1	1041	PA1041	1	40	3	7	210	DLHFAFDSSKVDAADSEKLNGIAER
20140220-1	1041	PA1041	1	40	3	7	210	LSITGHTDSVGSDAYNQKLSER
20140220-1	1041	PA1041	1	40	3	7	210	RANAVANYLIDAGVPSSIIVGVQGLGESQPVADNKTR
20140220-1	1053	PA1053	1	23.4	2	6	154	AYVQQVDQGQIFR
20140220-1	1053	PA1053	1	23.4	2	6	154	TPIGSIAGAGVGGVAGSAVGGGK
20140220-5	1053	PA1053	0.9976	8.4	1	4	154	AYVQQVDQGQIFR
20140220-5	1159	PA1159	0.9971	14.5	1	2	69	GLQAEDVSKV
20140220-1	1178	OprH	1	22.5	2	3	200	ADNFVGLTWGETSNNIQK
20140220-1	1178	OprH	1	22.5	2	3	200	AGQQFEQGRYYATYENISDTSSGNKLR
20140220-5	1178	OprH	0.9942	13.5	1	1	200	AGQQFEQGRYYATYENISDTSSGNKLR
20140220-1	1181	PA1181	0.9959	2.2	1	2	1120	VTFM[147]NPVAEAMTGWTLQDAIGAPHE
20140220-5	1181	PA1181	0.9962	2.2	1	4	1120	VTFM[147]NPVAEAMTGWTLQDAIGAPHE
20140220-1	1203	PA1203	0.998	18.5	1	1	135	VTLGDDSHQWLSDVPAALGGGDSGP
20140220-6	1323	PA1323	0.9978	40	1	1	110	NAVKDNLEQIQHQSYSELQELLSEANSMLADSAAFAGDKADSAR
20140220-5	1324	PA1324	0.9954	6.5	1	2	170	VALEPATSYMK
20140220-1	1469	PA1469	1	19.2	2	9	240	VHGAEIVDARSLSESGRHAADGVFSEGPLAVAVVTADCLPILMSSR
20140220-1	1469	PA1469	1	19.2	2	9	240	VHGAEIVDARSLSESGRHAADGVFSEGPLAVAVVTADCLPILM[147]SSR
20140220-1	1736	PA1736	0.9936	9	2	2	401	AESKVNVNGGAIAMGHPLGATGCIILGTLLDELERR
20140220-1	1777	OprF	1	34.9	14	44	350	ANAVRDVLVNEYGVEGGR
20140220-1	1777	OprF	1	34.9	14	44	350	ASLDGQYGLEK
20140220-1	1777	OprF	1	34.9	14	44	350	DVLVNEYGVEGGR
20140220-1	1777	OprF	1	34.9	14	44	350	QGQNSVEIEAFGK
20140220-1	1777	OprF	1	34.9	14	44	350	QGQNSVEIEAFGKR
20140220-1	1777	OprF	1	34.9	14	44	350	VNAVGYGESRPVADNATAEGR
20140220-1	1777	OprF	1	34.9	14	44	350	AINRRVEAEVEAEAK
20140220-1	1777	OprF	1	34.9	14	44	350	ANAVRDVLVNEYGVEGGRVNAVGYGESRPVADNATAEGR
20140220-1	1777	OprF	1	34.9	14	44	350	DVLVNEYGVEGGRVNAVGYGESRPVADNATAEGR
20140220-1	1777	OprF	1	34.9	14	44	350	QGQNSVEIEAFGKRYFTDSVR
20140220-1	1777	OprF	1	34.9	14	44	350	QYPSTSTTVEGHTDSVGTDAYNQKLSER
20140220-1	1777	OprF	1	34.9	14	44	350	ANAVRDVLVNEYGVEGGRVNAVGYGESRPVADNATAEGR
20140220-1	1777	OprF	1	34.9	14	44	350	NLADFMK
20140220-1	1777	OprF	1	34.9	14	44	350	QYPSTSTTVEGHTDSVGTDAYNQKLSERR
20140220-2	1777	OprF	1	19.1	3	7	350	ANAVRDVLVNEYGVEGGRVNAVGYGESRPVADNATAEGR
20140220-2	1777	OprF	1	19.1	3	7	350	QYPSTSTTVEGHTDSVGTDAYNQKLSER
20140220-2	1777	OprF	1	19.1	3	7	350	DVLVNEYGVEGGRVNAVGYGESRPVADNATAEGR
20140220-3	1777	OprF	1	23.4	4	7	350	AINRRVEAEVEAEAK
20140220-3	1777	OprF	1	23.4	4	7	350	ANAVRDVLVNEYGVEGGRVNAVGYGESRPVADNATAEGR
20140220-3	1777	OprF	1	23.4	4	7	350	DVLVNEYGVEGGRVNAVGYGESRPVADNATAEGR
20140220-3	1777	OprF	1	23.4	4	7	350	QYPSTSTTVEGHTDSVGTDAYNQKLSER
20140220-5	1777	OprF	1	22.3	7	22	350	DVLVNEYGVEGGR
20140220-5	1777	OprF	1	22.3	7	22	350	VNAVGYGESRPVADNATAEGR
20140220-5	1777	OprF	1	22.3	7	22	350	ANAVRDVLVNEYGVEGGRVNAVGYGESRPVADNATAEGR
20140220-5	1777	OprF	1	22.3	7	22	350	DVLVNEYGVEGGRVNAVGYGESRPVADNATAEGR
20140220-5	1777	OprF	1	22.3	7	22	350	QYPSTSTTVEGHTDSVGTDAYNQKLSER
20140220-5	1777	OprF	1	22.3	7	22	350	ANAVRDVLVNEYGVEGGRVNAVGYGESRPVADNATAEGR
20140220-5	1777	OprF	1	22.3	7	22	350	ASLDGQYGLEK
20140220-6	1777	OprF	1	19.4	4	9	350	ANAVRDVLVNEYGVEGGRVNAVGYGESRPVADNATAEGR
20140220-6	1777	OprF	1	19.4	4	9	350	ANAVRDVLVNEYGVEGGRVNAVGYGESRPVADNATAEGR
20140220-6	1777	OprF	1	19.4	4	9	350	RANAVRDVLVNEYGVEGGR
20140220-6	1777	OprF	1	19.4	4	9	350	QYPSTSTTVEGHTDSVGTDAYNQKLSER
20140220-2	1792	LpxH	0.9827	8.3	1	1	240	M[147]SVLFISDLHLEAERPDITR
20140220-1	1827	PA1827	0.9984	16.2	2	2	253	GDTFQGLDVLVNNAGFTR
20140220-1	1992	ErcS	0.998	5.5	1	1	564	M[147]LGYDDPQQVLWSLEDMAGQLFVGGEAEM[147]RR
20140220-1	2012	LiuD	0.9934	12.2	2	2	655	GRQLFLEWEGELLAIEAVDPIAEAEAAHAHQGGLSAPMNGSIV
20140220-1	2165	GlgA	0.998	2.5	1	2	513	REHSVRVLLPGYR
20140220-1	2235	PslE	0.998	4.5	1	3	662	ALEKEVQDEGATVQSSEDRAPNTLTTHLER
20140220-1	2344	MtlZ	0.998	10	1	1	310	GWLNPRCRLVFVTHGGAGASVHCTHGSWSRP
20140220-1	2438	PA2438	0.998	9.1	1	7	341	ARQLRTFVGSALETTASAYDLADLVNTEASR
20140220-1	2453	PA2453	0.998	19.2	1	1	73	SSGFYELEQLDGKR
20140220-1	2462	PA2462	0.998	0.4	1	1	5627	GDMDIEFARLDNSAGGKLVSER
20140220-5	2735	PA2735	0.961	0.9	1	2	792	NKKAEHR
20140220-1	2853	OprI	1	65.1	6	21	83	ADEAYRKADEALGAAQK
20140220-1	2853	OprI	1	65.1	6	21	83	ADEAYRKADEALGAAQK
20140220-1	2853	OprI	1	65.1	6	21	83	AQQTADEANERALRMLEK
20140220-1	2853	OprI	1	65.1	6	21	83	ETEARLTATEDAAARAQAR
20140220-1	2853	OprI	1	65.1	6	21	83	KADEALGAAQKAQQTADEANER
20140220-1	2853	OprI	1	65.1	6	21	83	LTATEDAAARAQARADEAYR
20140220-2	2853	OprI	1	56.6	3	8	83	ADEAYRKADEALGAAQK
20140220-2	2853	OprI	1	56.6	3	8	83	KADEALGAAQKAQQTADEANER
20140220-2	2853	OprI	1	56.6	3	8	83	ETEARLTATEDAAARAQAR
20140220-3	2853	OprI	1	65.1	5	15	83	ADEAYRKADEALGAAQK
20140220-3	2853	OprI	1	65.1	5	15	83	KADEALGAAQKAQQTADEANER
20140220-3	2853	OprI	1	65.1	5	15	83	LTATEDAAARAQARADEAYR
20140220-3	2853	OprI	1	65.1	5	15	83	AQQTADEANERALRMLEK
20140220-3	2853	OprI	1	65.1	5	15	83	ETEARLTATEDAAARAQAR
20140220-5	2853	OprI	1	50.6	4	13	83	ADEAYRKADEALGAAQK
20140220-5	2853	OprI	1	50.6	4	13	83	ADEAYRKADEALGAAQK
20140220-5	2853	OprI	1	50.6	4	13	83	KADEALGAAQKAQQTADEANER
20140220-5	2853	OprI	1	50.6	4	13	83	LTATEDAAARAQARADEAYR
20140220-6	2853	OprI	1	33.7	2	9	83	ADEAYRKADEALGAAQK
20140220-6	2853	OprI	1	33.7	2	9	83	KADEALGAAQKAQQTADEANER
20140220-5	2970	RpmF	0.9976	36.7	1	3	60	SHDALESNALSVEKSTGEVHLR
20140220-1	3026	PA3026	0.998	4.1	1	1	531	ESLVATFGPGAAGPQVESQLRA
20140220-6	3157	WbpC	0.9999	4.5	2	2	629	VLVIGDSHAAQLNYF
20140220-6	3157	WbpC	0.9999	4.5	2	2	629	VLVIGDSHAAQLNYFFDVVGNESGVAYR
20140220-1	3162	RpsA	0.998	3	1	1	559	KQEVESAGPTTIGDLIR
20140220-1	3186	OprB	0.998	2.4	1	3	454	VGAEQLPGEYR
20140220-5	3186	OprB	0.9976	2.4	1	3	454	VGAEQLPGEYR
20140220-1	3189	PA3189	0.998	4.8	1	3	310	ATNSPVYPTAPVAPR
20140220-1	3262	PA3262	0.998	5.1	1	3	253	LTDGTVFDSSIER
20140220-5	3262	PA3262	0.9964	5.1	1	1	253	LTDGTVFDSSIER
20140220-1	3377	PA3377	0.998	12.9	1	3	294	QIM[147]VYQVPIPEPLRFIEPSEAETRTM[147]HALDDYGVM[147]HVK
20140220-1	3531	BfrB	1	43	5	12	158	VGLENYLQSHMHEDD
20140220-1	3531	BfrB	1	43	5	12	158	DLLKDILESEEEHIDYLETQLGLIQK
20140220-1	3531	BfrB	1	43	5	12	158	DLREAIVHCEQVHDYVSR
20140220-1	3531	BfrB	1	43	5	12	158	MWNDWGLKR
20140220-1	3531	BfrB	1	43	5	12	158	M[147]WNDWGLKR
20140220-2	3531	BfrB	1	36.1	4	9	158	DLREAIVHCEQVHDYVSR
20140220-2	3531	BfrB	1	36.1	4	9	158	EAIVHCEQVHDYVSR
20140220-2	3531	BfrB	1	36.1	4	9	158	RLGAHEYHESIDEMK
20140220-2	3531	BfrB	1	36.1	4	9	158	VIQHLNKILGNELIAINQYFLHSR
20140220-3	3531	BfrB	1	41.1	5	14	158	DLREAIVHCEQVHDYVSR
20140220-3	3531	BfrB	1	41.1	5	14	158	EAIVHCEQVHDYVSR
20140220-3	3531	BfrB	1	41.1	5	14	158	RLGAHEYHESIDEMK
20140220-3	3531	BfrB	1	41.1	5	14	158	VIQHLNKILGNELIAINQYFLHSR
20140220-3	3531	BfrB	1	41.1	5	14	158	LGAHEYHESIDEMKHADKLIER
20140220-5	3531	BfrB	1	15.2	2	4	158	VGLENYLQSHMHEDD
20140220-5	3531	BfrB	1	15.2	2	4	158	MWNDWGLKR
20140220-6	3531	BfrB	0.9978	13.9	1	3	158	LGAHEYHESIDEMKHADKLIER
20140220-1	3691	PA3691	1	23.9	3	7	134	AVKDAQQGVMELREEGMR
20140220-1	3691	PA3691	1	23.9	3	7	134	LAQQAEWDAR
20140220-3	3691	PA3691	0.9962	13.4	1	3	134	AVKDAQQGVMELREEGMR
20140220-5	3691	PA3691	0.9981	21.6	2	3	134	LAQQAEWDAR
20140220-1	3692	LptF	1	29.5	5	12	261	QVIVEGYTDSTGSANYNQR
20140220-1	3692	LptF	1	29.5	5	12	261	SNFSALQSQPDATK
20140220-1	3692	LptF	1	29.5	5	12	261	AMNRRVEVTISNDAKPVAPR
20140220-1	3692	LptF	1	29.5	5	12	261	GTMVTFGDVLFDLDKSDLKPGAMR
20140220-1	3692	LptF	1	29.5	5	12	261	RVEVTISNDAKPVAPR
20140220-2	3692	LptF	1	7.7	2	5	261	RVEVTISNDAKPVAPR
20140220-2	3692	LptF	1	7.7	2	5	261	AMNRRVEVTISNDAKPVAPR
20140220-3	3692	LptF	1	16.9	3	8	261	AMNRRVEVTISNDAKPVAPR
20140220-3	3692	LptF	1	16.9	3	8	261	GTMVTFGDVLFDLDKSDLKPGAMR
20140220-3	3692	LptF	1	16.9	3	8	261	RVEVTISNDAKPVAPR
20140220-5	3692	LptF	1	21.8	4	6	261	AMNRRVEVTISNDAKPVAPR
20140220-5	3692	LptF	1	21.8	4	6	261	GTMVTFGDVLFDLDKSDLKPGAMR
20140220-5	3692	LptF	1	21.8	4	6	261	RVEVTISNDAKPVAPR
20140220-5	3692	LptF	1	21.8	4	6	261	NAEAQLQNASAQR
20140220-6	3692	LptF	0.9978	6.1	1	3	261	RVEVTISNDAKPVAPR
20140220-1	3797	PA3797	0.998	5.3	1	1	264	RAIENLCYVVAVNR
20140220-6	3836	PA3836	0.991	10.2	1	1	325	STVTDPVGAHLTPSWEASGTNVTGVSDMLALDK
20140220-1	4067	OprG	1	15.5	2	5	232	GGFATVDPDDSSSDIKLDGAKQR
20140220-1	4067	OprG	1	15.5	2	5	232	ASINGPSALGVNK
20140220-2	4067	OprG	0.9966	9.9	1	1	232	GGFATVDPDDSSSDIKLDGAKQR
20140220-3	4067	OprG	0.9966	9.9	1	4	232	GGFATVDPDDSSSDIKLDGAKQR
20140220-5	4067	OprG	0.9976	9.9	1	2	232	GGFATVDPDDSSSDIKLDGAKQR
20140220-1	4170	PA4170	0.998	7.4	1	1	310	GVTIEREAVVALGGARADVTLAS
20140220-1	4267	RpsG	1	45.5	6	16	156	LAGELLDAAEGK
20140220-1	4267	RpsG	1	45.5	6	16	156	LAGELLDAAEGKGAAVK
20140220-1	4267	RpsG	1	45.5	6	16	156	GKADPLETFEKALDAIAPLVEVK
20140220-1	4267	RpsG	1	45.5	6	16	156	MAEANKAFSHYRF
20140220-1	4267	RpsG	1	45.5	6	16	156	RVGGATYQVPVEVRPSRR
20140220-1	4267	RpsG	1	45.5	6	16	156	ALDAIAPLVEVK
20140220-2	4267	RpsG	1	26.3	2	4	156	GKADPLETFEKALDAIAPLVEVK
20140220-2	4267	RpsG	1	26.3	2	4	156	RVGGATYQVPVEVRPSRR
20140220-3	4267	RpsG	1	34.6	3	12	156	GKADPLETFEKALDAIAPLVEVK
20140220-3	4267	RpsG	1	34.6	3	12	156	MAEANKAFSHYRF
20140220-3	4267	RpsG	1	34.6	3	12	156	RVGGATYQVPVEVRPSRR
20140220-5	4267	RpsG	1	45.5	6	17	156	ALDAIAPLVEVK
20140220-5	4267	RpsG	1	45.5	6	17	156	LAGELLDAAEGK
20140220-5	4267	RpsG	1	45.5	6	17	156	LAGELLDAAEGKGAAVK
20140220-5	4267	RpsG	1	45.5	6	17	156	MAEANKAFSHYRF
20140220-5	4267	RpsG	1	45.5	6	17	156	RVGGATYQVPVEVRPSRR
20140220-5	4267	RpsG	1	45.5	6	17	156	GKADPLETFEK
20140220-6	4267	RpsG	1	19.9	3	7	156	MAEANKAFSHYRF
20140220-6	4267	RpsG	1	19.9	3	7	156	RVGGATYQVPVEVRPSRR
20140220-6	4267	RpsG	1	19.9	3	7	156	RVGGATYQVPVEVRPSRR
20140220-5	4268	RpsL	0.9803	13.8	1	2	123	MVDKSDVPALQNCPQRR
20140220-1	4568	RplU	1	20.4	2	5	103	MYAVIVTGGK
20140220-1	4568	RplU	1	20.4	2	5	103	VLLVANGEDVK
20140220-5	4568	RplU	0.9976	10.7	1	3	103	VLLVANGEDVK
20140220-1	4578	PA4578	0.9976	9.9	1	2	162	DAPGGAGCGWGNMLFK
20140220-1	4607	PA4607	0.998	11.3	1	3	168	DAAGGNGCGWGNMVFEGQR
20140220-2	5304	DadA1	0.9735	4.9	1	1	432	NLFLNTGHGTLGWTM[147]ACGSGR
20140220-1	5411	GbcB	0.998	7.1	1	1	366	LAAEAAEAPEVPVADQHQVEFTATGK
