# Supplementary material for: A method for in vivo identification of bacterial small RNA-binding proteins
Source: Microbiologyopen. 2014 Oct 29;3(6):950–60. doi: 10.1002/mbo3.220 (PMC4263517; doi:10.1002/mbo3.220)
Supplement: Table S3 — Results of SSAC-MS/MS analysis with PrrH bait. [file mbo30003-0950-sd3.xlsx]

## Sheet: PAO1 - Fe
Sample Date-Sample Number	Eliminated by Criteria	PA#	protein	protein probability	percent coverage	num unique peps	tot indep spectra	protein length	peptide sequence
20131122-1	No	2424	PvdL	0.9999	2	2	14	4342	ERYDARTVNELAQAYLAELQALIEHCLEDGAGGLTPSDFPLAQ
20131216-2	No	2424	PvdL	0.9624	1.8	2	2	4342	GVGNTHAALAERLQWMQATYTLDGDDVLM[147]QKAPVSFD
20140117-2	No	2424	PvdL	1	3.9	5	12	4342	ERYDARTVNELAQAYLAELQALIEHCLEDGAGGLTPSDFPLAQ
20140117-2	No	2424	PvdL	1	3.9	5	12	4342	GVGNTHAALAERLQWMQATYTLDGDDVLM[147]QKAPVSFD
20140117-2	No	2424	PvdL	1	3.9	5	12	4342	LYLLGAGADDAFELVPLGAVGELCVAGTGVGRGYVGDPLRTA
20131122-1	No	4944	Hfq	0.9994	51.2	2	4	82	HAISTVVPSRPVRLPSGDQPAEPGNA
20131122-1	No	4944	Hfq	0.9994	51.2	2	4	82	SKGHSLQDPYLNTLRK
20131122-2	No	4944	Hfq	0.9938	19.5	1	4	82	SKGHSLQDPYLNTLRK
20140117-2	No	4944	Hfq	0.9998	51.2	2	7	82	SKGHSLQDPYLNTLRK
20140117-2	Yes < 3	56	PA0056	0.9989	8.2	1	1	306	GAELLPQCREM[147]LAVADAMQATGQTR
20131122-2	Yes < 3	399	PA0399	0.9763	6.6	1	1	457	IGVAMIEAAERDGRLRPGGTIVEATAGNTG
20140131-1	Yes < 3	456	PA0456	0.9979	36.2	1	2	69	AIEGNGFKTLAEGQKVSFEVVQGQK
20140117-2	Yes < 3	497	PA0497	0.9989	7.8	1	1	333	GLNAMFLPSGSTSLWGSDTLLDNNNK
20140117-2	Yes < 3	555	Fba	0.9989	7.1	1	2	354	SIQLGFSSVMMDGSLREDGKTPADY
20140117-2	Yes < 3	591	ApaG	0.9533	19	1	1	126	LIAPGAQHTYTSGTVLATRVGSM[147]R
20140117-2	Yes < 3	690	PA0690	1	2.6	3	3	4180	DLAM[147]GRSLNLYAGTIAATGGGPSEVKLQAPYVR
20140117-2	Yes < 3	690	PA0690	1	2.6	3	3	4180	QGDLQIGDGLKAHRIEVSLDNGQLGVSGTVDASGAQ
20140117-2	Yes < 3	827	PA0827	0.9989	12.3	1	10	292	QPYGAEALGLMSYSLREQSILFTLTVEFWMTLSQAE
20131122-1	Yes < 3	831	OruR	0.9963	10.6	1	1	339	RYAEVFGVAAEFEQPWHWLSMPSEYLERPMALANPA
20131216-2	Yes < 3	840	PA0840	0.9943	8.4	1	1	370	SARLVETPEGLREFLAPLVEAGVDIFHCSTR
20140117-2	Yes < 3	914	PA0914	0.9989	10.8	1	1	130	AGLTILVRDLANQR
20131216-2	Yes < 3	1005	PA1005	0.9687	8.8	1	1	477	M[147]NVLRPALLTLACMLASPVM[147]SDDLPSLGDASSSIVSPEQEFQ
20140117-3	Yes < 3	1128	PA1128	0.9653	14.9	1	1	303	MVDIVADGYDAGIRYGGTVPQDM[147]VAVPLTGELRWVVAASPDYLAR
20140131-2	Yes < 3	1159	PA1159	0.9985	15.9	1	2	69	DSGPDVFVHYR
20140117-2	Yes < 3	1264	PA1264	0.9989	14.6	1	1	288	QPVWVAGHGLRIDPQRPLPLALHGQGCPYRQALLEALGATGR
20140117-3	Yes < 3	1264	PA1264	0.9842	14.6	1	1	288	QPVWVAGHGLRIDPQRPLPLALHGQGCPYRQALLEALGATGR
20140117-2	Yes < 3	1283	PA1283	0.9989	9.1	1	1	186	ARLAFLAVEGAFM[147]LRYF
20131122-1	Yes < 3	1323	PA1323	1	60	2	3	110	IGALLEKANDALGKGGSAVAER
20131122-1	Yes < 3	1323	PA1323	1	60	2	3	110	NAVKDNLEQIQHQSYSELQELLSEANSMLADSAAFAGDKADSAR
20140117-3	Yes < 3	1324	PA1324	0.9745	6.5	1	3	170	VALEPATSYMK
20131122-1	Yes < 3	1329	PA1329	0.9872	35	1	1	143	LAGPGQPLWSIEQSNGGLACFAGGMPLGDAGVSCLGGVGVSGASAAQDQS
20131122-1	Yes < 3	1375	PdxB	0.9893	11.6	1	5	380	FVGTCTIGTDHLDLDYFAEAGIAWSSAPGCNARGVVDYVLGCLL
20131122-1	Yes < 3	1469	PA1469	1	19.2	2	16	240	VHGAEIVDARSLSESGRHAADGVFSEGPLAVAVVTADCLPILM[147]SSR
20131122-1	Yes < 3	1469	PA1469	1	19.2	2	16	240	VHGAEIVDARSLSESGRHAADGVFSEGPLAVAVVTADCLPILMSSR
20140117-2	Yes < 3	1469	Pa1469	0.9998	19.2	2	5	240	VHGAEIVDARSLSESGRHAADGVFSEGPLAVAVVTADCLPILM[147]SSR
20140117-2	Yes < 3	1523	SchB	0.953	3.1	1	1	799	GFGGPQGM[147]VAIEEIMDAVARSLGKD
20131122-1	Yes < 3	1592	PA1592	0.9929	65.4	1	1	78	AAAPAAPATETQPSAPATPPAEPSAPAPSSDTPATPQTPAPTPEQPQQNQQ
20140131-2	Yes < 3	1640	PA1640	0.9967	4.9	1	1	345	EPAEPQLQQPAAAPQGK
20131122-1	Yes < 3	1641	PA1641	0.9969	18.5	1	3	92	TQQQFEAYEGCTSKAEK
20131122-2	Yes < 3	1641	PA1461	0.9938	18.5	1	3	92	TQQQFEAYEGCTSKAEK
20140117-2	Yes < 3	1658	PA1658	0.9989	4.1	1	1	491	TPYDPEENPVKSFAYKETVA
20131122-1	Yes < 3	1731	PA1731	0.992	13.9	1	7	317	AENLARMLDVSYSLSLLPQDRNGGGLDELAM[147]PLLITGTLDAYLE
20140117-2	Yes < 3	1736	PA1736	1	20.2	4	5	401	NVNGGAIAM[147]GHPLGATGCIILGTLLDELERR
20140117-2	Yes < 3	1736	PA1736	1	20.2	4	5	401	ESKVNVNGGAIAMGHPLGATGCIILGTLLDELERR
20131122-1	Yes < 3	1750	PA1750	0.9951	12.3	1	8	358	DPALQPLVM[147]DNVSNQIVEGNNSIVGLM[147]VESHLGWGSQPIPKDLD
20140117-2	Yes < 3	1750	PA1750	0.9989	12.3	1	3	358	DPALQPLVM[147]DNVSNQIVEGNNSIVGLM[147]VESHLGWGSQPIPKDLD
20140117-2	Yes < 3	1770	PpsA	0.9603	4.4	1	1	791	HVGGKNASLGEMISNLAGAGVSVPGGFATTAQAYR
20140117-2	Yes < 3	1847	nfuA	0.9989	16.5	1	5	194	FTAWIDAVSEPFLEDAVVDYATDRMGGQLTIK
20140117-2	Yes < 3	1920	NrdD	0.9989	5.9	1	2	675	NLTFDWVCPDDLRDQVPRIGGEEM[147]PFAYGELQAEM[147]DLINR
20131122-2	Yes < 3	2003	BdhA	0.9611	16.4	1	1	256	GVRAEHHPADLSSPEQIGELMAFAERTFGGVDILVNNAGIQY
20140117-2	Yes < 3	2003	BdhA	0.9989	15.2	1	1	256	VTGSTSGIGLGIALSLAEAGADLLLNGFGEVDAALAQVR
20140117-2	Yes < 3	2032	PA2032	0.9998	15.2	2	2	474	ALSVSIRAVCEPGDIVAVESPSFHGAM[147]QSLKGLGM[147]K
20140117-2	Yes < 3	2104	PA2104	0.9998	14.8	2	2	305	DSVSM[147]GLSSAANLVAVLNM[147]ASAM[147]PSGARVLTMIYDGVESYMDAFR
20131122-1	Yes < 3	2158	PA2158	0.9905	10.6	1	3	415	LTASAICGTDLHFVRGSVGGMRPGTILGHEGVGIVEALGDEVRN
20140117-2	Yes < 3	2250	LpdV	0.9823	9.3	2	2	464	AVGKAVSELSTAFAQSLEM[147]GAR
20140117-2	Yes < 3	2400	PvdJ	0.9998	3.3	2	2	2157	DHMAPASALEKDVAAIWGELLGVERVGLTDNFFELGGHSL
20140117-2	Yes < 3	2417	PA2417	0.9989	6.1	1	2	312	PELPADLSAM[147]PYVGWERSR
20140117-2	Yes < 3	2438	PA2438	0.9989	9.1	1	8	341	ARQLRTFVGSALETTASAYDLADLVNTEASR
20140117-2	Yes < 3	2716	PA2716	1	5.8	2	4	411	GGM[147]SRHFATPKAM[147]DEAMIAEVIQR
20140117-2	Yes < 3	2716	PA2716	1	5.8	2	4	411	GGM[147]SRHFATPKAMDEAM[147]IAEVIQR
20140117-2	Yes < 3	2903	CobJ	0.9989	7.2	1	1	559	ALEPADAAADAVRQALVDAGLAAAALGGLLADSARM[147]ADPR
20140117-2	Yes < 3	2934	Cif	0.9989	13.8	1	1	319	LQM[147]PTM[147]TLAGGGHGGMGTFQLEQM[147]KAYADDVEGHVLPGCGHWLP
20131122-1	Yes < 3	2940	PA2940	0.989	11.3	2	3	379	MTRVPM[147]GGFNLSPNPALLQDYPAVYMSMGQTAENVAERYAVSR
20140131-1	Yes < 3	3049	Rmf	0.9979	18.6	1	2	70	SRDLCPFTHPTTR
20131122-1	Yes < 3	3106	PA3106	1	17.6	2	10	255	VAEALGEHAWFVAMDVAQEGQVAM[147]SVAEVLGQFGRLDGLVCNAAI
20131122-1	Yes < 3	3106	PA3106	1	17.6	2	10	255	VAEALGEHAWFVAM[147]DVAQEGQVAM[147]SVAEVLGQFGRLDGLVCNAAI
20140117-2	Yes < 3	3106	PA3106	0.9998	25.5	2	12	255	LDGLVCNAAIANPRNTPLEALSLGEWTRTLA
20140117-2	Yes < 3	3158	WbpB	0.9989	12.7	1	2	316	AIKDTGNCLVSAYDINDSVGIIDSISPQSEFFTEFEFFLD
20140117-2	Yes < 3	3246	RluA	0.9989	15.6	1	1	211	VHQDDALLVVDKPTLLLSVPGRADDNKDCLVTR
20140117-2	Yes < 3	3270	PA3270	0.9553	14.9	1	1	195	GRLDDTFVYSITDHEWPQVKAALEASFTG
20140117-2	Yes < 3	3374	PA3374	0.9989	10.3	1	1	387	ESAGYGM[147]AIAEFPTTVEAARASHEHGLQVLM[147]GAPNVVRGG
20140117-2	Yes < 3	3416	PA3416	0.9989	12	1	4	333	NM[147]IAGLSIGM[147]AAQGLKPVMEIQFMGFIYAAMEQLVSHASR
20131122-1	Yes < 3	3501	PA3501	0.9534	59.7	1	1	72	IERAYAAGLHDLPGLLGYLNQAGPTCPGGGPWTEEAYKTLMAR
20140117-2	Yes < 3	3723	PA3723	0.9989	8.7	1	1	368	HGSVPIGDGGWIPVAPSAIPFDPQHTTPEALS
20140117-2	Yes < 3	3810	HscA	0.9989	5.2	1	6	619	IRVTFQVDADGLLGVSARELSSGVEASIQVKP
20140117-2	Yes < 3	3904	PA3904	0.9989	26.7	1	1	131	MSGKPAARLGDPTACPLPGHGSNPIVGGSPDVFFD
20140117-2	Yes < 3	3952	PA3952	0.9989	17.3	1	1	191	FSNPAAAAGDMRPGM[147]APAAAAAPSRASGFLGGA
20140117-2	Yes < 3	4043	IspA	0.9989	11.9	1	5	295	LARAAGSAGMVGGQAIDLGSVGVALDQAALEVMHR
20140117-2	Yes < 3	4048	PA4048	0.9602	17.8	1	7	214	RGTGGHYWVAGSVNGQNM[147]QFLVDTGATSIAMNENEARR
20131122-1	Yes < 3	4327	PA4327	0.954	9	1	1	268	QM[147]KSNRMTAAIEEEGDLLTYSAM[147]A
20140117-2	Yes < 3	4327	PA4327	0.9559	9	1	3	268	QM[147]KSNRMTAAIEEEGDLLTYSAM[147]A
20140117-2	Yes < 3	4376	PncB2	0.9989	5.5	1	1	398	LKGPWLHVILFEVPLLAMISEV
20140117-2	Yes < 3	4509	PA4509	0.9664	13.3	1	1	309	QSMGGYPLLGFVHPLDLSRLAQSPAHSEVTFVESDLATQQA
20131122-1	Yes < 3	4511	PA4511	0.9948	17.5	1	5	251	GVSIGAHPAYPDLSGFGRRSLACSAEEVHAM[147]VLYQIGALDAFCR
20131122-1	Yes < 3	4625	PA4625	0.9725	2.3	1	1	2154	RVSGSASFPTNDSSDYLVTNLRYQVNGSNVTATPNGGAPSGFTVAAGNG
20140117-2	Yes < 3	4625	PA4625	0.9989	1.9	1	1	2154	AGGNINFLSGGTPQTSGIVDLGSGTLWMQTSTAGKISQQAG
20140117-2	Yes < 3	4681	PA4681	0.9989	12.7	1	1	339	M[147]SRACLLAALLAAPFAHAEM[147]TALDDEQLSDVQGAGIGFVLDSA
20131122-1	Yes < 3	4699	PA4699	0.9963	5.8	1	2	259	LAQGDAAQAEQVARR
20140117-2	Yes < 3	4729	PanB1	0.9782	16.1	2	2	273	DPHADLLLVGDSLGM[147]VLYGMPSTLGVSLEM[147]M[147]VAHTLAVMRGSRR
20140117-2	Yes < 3	4755	GreA	0.9989	26.6	1	2	158	IDVTAIPHSGKVIFGTTVDIANVETDETVTYQIVGDDEADIK
20131122-1	Yes < 3	4858	PA4858	0.9954	11.9	2	2	421	GILHSLSGTMAISETSLKDM[147]ALM[147]TIDEINAKGGVNGR
20140117-2	Yes < 3	4973	ThiC	0.9989	3.2	1	1	627	AKPGANVSQM[147]HYAKKGIITP
20140117-2	Yes < 3	4979	PA4979	0.9989	6	1	1	386	AIAAGFYAFNM[147]PEEVGGGGLDYL
20140131-1	Yes < 3	4979	PA4979	0.9691	6	1	1	386	AIAAGFYAFNM[147]PEEVGGGGLDYL
20140117-2	Yes < 3	5174	PA5174	0.9989	3.9	1	1	634	EIAVFSGSIM[147]SQLDDNGFGGLM[147]QSR
20140117-2	Yes < 3	5243	HemB	0.9989	13.9	1	6	337	DAVGSASNLGKGNKATYQMDPANSDEALHEVAADLAEGADMVM[147]VKPG
20140131-2	Yes < 3	5373	BetB	0.9816	3.3	1	2	490	STGKKVM[147]ASASSSSLK
20140117-2	Yes < 3	5379	SdaB	0.9876	15.7	2	2	458	DMRLLDENLPYHPNAMTLVAYGEQGELHQETYYSV
20140117-2	Yes ∆prrF background	41	PA0041	0.995	3.1	3	5	3535	LSSRFAEDGNGSAALGAGADRTQGGSGVSVGQQGAGNAAGTWQGQGVR
20131122-1	Yes ∆prrF background	70	PA0070	1	6.9	2	6	304	AQDAQSEGNKVASQGQGMIR
20131122-1	Yes ∆prrF background	70	PA0070	1	6.9	2	6	304	KAQDAQSEGNKVASQGQGMIR
20131122-2	Yes ∆prrF background	70	PA0070	1	6.9	2	4	304	KAQDAQSEGNKVASQGQGMIR
20131122-2	Yes ∆prrF background	70	PA0071	1	6.9	2	4	304	KAQDAQSEGNKVASQGQGMIR
20131216-1	Yes ∆prrF background	70	PA0072	0.9928	6.9	1	1	304	KAQDAQSEGNKVASQGQGMIR
20140117-2	Yes ∆prrF background	165	PA0073	0.9997	16.2	2	2	278	M[147]SRTLATVMLAGGLLAAGQAVAEDHDM[147]TPTHETDSGPLLWHNESL
20140117-2	Yes ∆prrF background	324	PA0324	0.9989	5.7	1	1	262	AFRGQTLM[147]NGVLGLP
20140131-1	Yes ∆prrF background	379	PA0379	0.9656	12	1	1	125	KQLSAEYLAVFQTGV
20131122-1	Yes ∆prrF background	973	Pal	1	51.2	4	8	168	AITTFYFEYDSSDLKPEAMR
20131122-1	Yes ∆prrF background	973	Pal	1	51.2	4	8	168	ERPVATGHDEQSWAQNR
20131122-1	Yes ∆prrF background	973	Pal	1	51.2	4	8	168	GGDASGEGANGGVDPNAGYGANSGAVDGSLSDEAALR
20131122-1	Yes ∆prrF background	973	Pal	1	51.2	4	8	168	GTREYNMALGER
20131122-2	Yes ∆prrF background	973	Pal	1	29.2	3	6	168	AITTFYFEYDSSDLKPEAMR
20131122-2	Yes ∆prrF background	973	Pal	1	29.2	3	6	168	GTREYNMALGER
20131122-2	Yes ∆prrF background	973	Pal	1	29.2	3	6	168	ERPVATGHDEQSWAQNR
20131216-1	Yes ∆prrF background	973	Pal	0.9945	11.3	1	2	168	YLVLQGVSPAQLELVSYGK
20140117-3	Yes ∆prrF background	973	Pal	0.9982	11.3	1	3	168	YLVLQGVSPAQLELVSYGK
20140131-1	Yes ∆prrF background	973	Pal	1	21.4	2	3	168	ERPVATGHDEQSWAQNR
20140131-1	Yes ∆prrF background	973	Pal	1	21.4	2	3	168	YLVLQGVSPAQLELVSYGK
20131122-1	Yes ∆prrF background	1041	PA1041	0.9969	7.1	1	1	210	VDAADSEKLNGIAER
20131122-1	Yes ∆prrF background	1053	PA1053	1	52.6	5	13	154	TPIGSIAGAGVGGVAGSAVGGGK
20131122-1	Yes ∆prrF background	1053	PA1054	1	52.6	5	13	154	TQGVEITVREDDGSTR
20131122-1	Yes ∆prrF background	1053	PA1055	1	52.6	5	13	154	GSYVAAIIGAVAGGLLGAATEEGLTR
20131122-1	Yes ∆prrF background	1053	PA1056	1	52.6	5	13	154	MGTIQALRPVK
20131122-1	Yes ∆prrF background	1053	PA1057	1	52.6	5	13	154	MGTIQALRPVKIEGTK
20131122-2	Yes ∆prrF background	1053	PA1058	1	35.7	4	13	154	TPIGSIAGAGVGGVAGSAVGGGK
20131122-2	Yes ∆prrF background	1053	PA1059	1	35.7	4	13	154	TQGVEITVREDDGSTR
20131122-2	Yes ∆prrF background	1053	PA1060	1	35.7	4	13	154	MGTIQALRPVK
20131122-2	Yes ∆prrF background	1053	PA1061	1	35.7	4	13	154	MGTIQALRPVKIEGTK
20131216-1	Yes ∆prrF background	1053	PA1062	0.9563	8.4	1	1	154	AYVQQVDQGQIFR
20140117-2	Yes ∆prrF background	1053	PA1063	0.9989	12.3	1	1	154	AYVQQVDQGQIFRVGERVR
20140117-3	Yes ∆prrF background	1053	PA1064	0.9982	14.9	1	2	154	TPIGSIAGAGVGGVAGSAVGGGK
20131216-2	Yes ∆prrF background	1054	PA1054	0.9936	3.4	1	1	933	TQLSVEVVTMVLLMLALYFLPSRTPAESSSLR
20131122-1	Yes ∆prrF background	1092	FliC	1	7	2	6	488	INSAKDDAAGLQISNR
20131122-1	Yes ∆prrF background	1092	FliC	1	7	2	6	488	IRDLALQSANGSNSDADR
20131122-2	Yes ∆prrF background	1092	FliC	1	7	2	5	488	INSAKDDAAGLQISNR
20131122-2	Yes ∆prrF background	1092	FliC	1	7	2	5	488	IRDLALQSANGSNSDADR
20131122-1	Yes ∆prrF background	1178	OprH	1	44	6	19	200	ADNFVGLTWGETSNNIQKSKSLNR
20131122-1	Yes ∆prrF background	1178	OprH	1	44	6	19	200	AGQQFEQGRYYATYENISDTSSGNK
20131122-1	Yes ∆prrF background	1178	OprH	1	44	6	19	200	AGQQFEQGRYYATYENISDTSSGNKLR
20131122-1	Yes ∆prrF background	1178	OprH	1	44	6	19	200	LFGGATLGLVKLEQDGK
20131122-1	Yes ∆prrF background	1178	OprH	1	44	6	19	200	NLNSPNLDKVIDNTGTWGIR
20131122-1	Yes ∆prrF background	1178	OprH	1	44	6	19	200	YYATYENISDTSSGNKLR
20131122-2	Yes ∆prrF background	1178	OprH	1	44	9	27	200	ADNFVGLTWGETSNNIQKSKSLNR
20131122-2	Yes ∆prrF background	1178	OprH	1	44	9	27	200;	AGQQFEQGRYYATYENISDTSSGNK
20131122-2	Yes ∆prrF background	1178	OprH	1	44	9	27	200;	AGQQFEQGRYYATYENISDTSSGNKLR
20131122-2	Yes ∆prrF background	1178	OprH	1	44	9	27	200;	LFGGATLGLVKLEQDGK
20131122-2	Yes ∆prrF background	1178	OprH	1	44	9	27	200;	NLNSPNLDKVIDNTGTWGIR
20131122-2	Yes ∆prrF background	1178	OprH	1	44	9	27	200;	YYATYENISDTSSGNKLR
20131122-2	Yes ∆prrF background	1178	OprH	1	44	9	27	200;	ADNFVGLTWGETSNNIQKSKSLNR
20131122-2	Yes ∆prrF background	1178	OprH	1	44	9	27	200;	AGQQFEQGRYYATYENISDTSSGNKLR
20131122-2	Yes ∆prrF background	1178	OprH	1	44	9	27	200;	ADNFVGLTWGETSNNIQK
20131216-1	Yes ∆prrF background	1178	OprH	1	42.5	7	23	200	ADNFVGLTWGETSNNIQK
20131216-1	Yes ∆prrF background	1178	OprH	1	42.5	7	23	200	DSDVGYAAGLQAGILQELSK
20131216-1	Yes ∆prrF background	1178	OprH	1	42.5	7	23	200	NLNSPNLDKVIDNTGTWGIR
20131216-1	Yes ∆prrF background	1178	OprH	1	42.5	7	23	200	VIDNTGTWGIR
20131216-1	Yes ∆prrF background	1178	OprH	1	42.5	7	23	200	YYATYENISDTSSGNK
20131216-1	Yes ∆prrF background	1178	OprH	1	42.5	7	23	200	YYATYENISDTSSGNKLR
20131216-1	Yes ∆prrF background	1178	OprH	1	42.5	7	23	200	AGQQFEQGRYYATYENISDTSSGNKLR
20131216-2	Yes ∆prrF background	1178	OprH	0.9982	13.5	1	4	200	AGQQFEQGRYYATYENISDTSSGNKLR
20140117-2	Yes ∆prrF background	1178	OprH	0.9989	13.5	1	4	200	AGQQFEQGRYYATYENISDTSSGNKLR
20140117-3	Yes ∆prrF background	1178	OprH	1	29	4	9	200	ADNFVGLTWGETSNNIQK
20140117-3	Yes ∆prrF background	1178	OprH	1	29	4	9	200	DSDVGYAAGLQAGILQELSK
20140117-3	Yes ∆prrF background	1178	OprH	1	29	4	9	200	NLNSPNLDKVIDNTGTWGIR
20140117-3	Yes ∆prrF background	1178	OprH	1	29	4	9	200	VIDNTGTWGIR
20140117-3	Yes ∆prrF background	1181	PA1181	0.9924	2.2	1	2	1120	VTFM[147]NPVAEAMTGWTLQDAIGAPHE
20140117-2	Yes ∆prrF background	1243	PA1243	0.9989	2.9	1	1	858	RLGEELGASRIFFGEDNGDGMTFQV
20140117-2	Yes ∆prrF background	1284	PA1284	0.9989	4.1	1	1	606	NLVNGAEATPDMVDAILGECAKLCE
20140117-2	Yes ∆prrF background	1400	PA1400	0.9989	4.4	1	2	1095	CFAGNAALLGCCDVIIATRDATIGMAGPAM[147]IEGGGLGRFAAEEVGPTG
20131122-2	Yes ∆prrF background	1615	PA1615	0.9938	21.2	1	1	113	AAEGEAAHSVPPAAHPARDEEPKL
20131122-1	Yes ∆prrF background	1777	OprF	1	66.3	14	61	350	AAPAPEPVADVCSDSDNDGVCDNVDK
20131122-1	Yes ∆prrF background	1777	OprF	1	66.3	14	61	350	AINRRVEAEVEAEAK
20131122-1	Yes ∆prrF background	1777	OprF	1	66.3	14	61	350	ASLDGQYGLEKR
20131122-1	Yes ∆prrF background	1777	OprF	1	66.3	14	61	350	DVLVNEYGVEGGRVNAVGYGESRPVADNATAEGR
20131122-1	Yes ∆prrF background	1777	OprF	1	66.3	14	61	350	NADLYGGSIGYFLTDDVELALSYGEYHDVR
20131122-1	Yes ∆prrF background	1777	OprF	1	66.3	14	61	350	QGQNSVEIEAFGKR
20131122-1	Yes ∆prrF background	1777	OprF	1	66.3	14	61	350	QGQNSVEIEAFGKRYFTDSVR
20131122-1	Yes ∆prrF background	1777	OprF	1	66.3	14	61	350	QYPSTSTTVEGHTDSVGTDAYNQK
20131122-1	Yes ∆prrF background	1777	OprF	1	66.3	14	61	350	QYPSTSTTVEGHTDSVGTDAYNQKLSER
20131122-1	Yes ∆prrF background	1777	OprF	1	66.3	14	61	350	RVEAEVEAEAK
20131122-1	Yes ∆prrF background	1777	OprF	1	66.3	14	61	350	VKENSYADIKNLADFMK
20131122-1	Yes ∆prrF background	1777	OprF	1	66.3	14	61	350	VNAVGYGESRPVADNATAEGR
20131122-1	Yes ∆prrF background	1777	OprF	1	66.3	14	61	350	ANAVRDVLVNEYGVEGGRVNAVGYGESRPVADNATAEGR
20131122-1	Yes ∆prrF background	1777	OprF	1	66.3	14	61	350	VHGNLTSLDAIYHFGTPGVGLRPYVSAGLAHQNITNINSDSQGR
20131122-2	Yes ∆prrF background	1777	OprF	1	53.7	15	60	350	AAPAPEPVADVCSDSDNDGVCDNVDK
20131122-2	Yes ∆prrF background	1777	OprF	1	53.7	15	60	350	AINRRVEAEVEAEAK
20131122-2	Yes ∆prrF background	1777	OprF	1	53.7	15	60	350	ASLDGQYGLEKR
20131122-2	Yes ∆prrF background	1777	OprF	1	53.7	15	60	350	DVLVNEYGVEGGRVNAVGYGESRPVADNATAEGR
20131122-2	Yes ∆prrF background	1777	OprF	1	53.7	15	60	350	NADLYGGSIGYFLTDDVELALSYGEYHDVR
20131122-2	Yes ∆prrF background	1777	OprF	1	53.7	15	60	350	QGQNSVEIEAFGKR
20131122-2	Yes ∆prrF background	1777	OprF	1	53.7	15	60	350	QYPSTSTTVEGHTDSVGTDAYNQK
20131122-2	Yes ∆prrF background	1777	OprF	1	53.7	15	60	350	QYPSTSTTVEGHTDSVGTDAYNQKLSER
20131122-2	Yes ∆prrF background	1777	OprF	1	53.7	15	60	350	RVEAEVEAEAK
20131122-2	Yes ∆prrF background	1777	OprF	1	53.7	15	60	350	VKENSYADIKNLADFMK
20131122-2	Yes ∆prrF background	1777	OprF	1	53.7	15	60	350	VNAVGYGESRPVADNATAEGR
20131122-2	Yes ∆prrF background	1777	OprF	1	53.7	15	60	350	ANAVRDVLVNEYGVEGGRVNAVGYGESRPVADNATAEGR
20131122-2	Yes ∆prrF background	1777	OprF	1	53.7	15	60	350	DVLVNEYGVEGGRVNAVGYGESRPVADNATAEGR
20131122-2	Yes ∆prrF background	1777	OprF	1	53.7	15	60	350	QGQNSVEIEAFGKRYFTDSVR
20131122-2	Yes ∆prrF background	1777	OprF	1	53.7	15	60	350	QYPSTSTTVEGHTDSVGTDAYNQKLSER
20131216-1	Yes ∆prrF background	1777	OprF	1	22.6	7	20	350	DVLVNEYGVEGGR
20131216-1	Yes ∆prrF background	1777	OprF	1	22.6	7	20	350	VNAVGYGESRPVADNATAEGR
20131216-1	Yes ∆prrF background	1777	OprF	1	22.6	7	20	350	ANAVRDVLVNEYGVEGGRVNAVGYGESRPVADNATAEGR
20131216-1	Yes ∆prrF background	1777	OprF	1	22.6	7	20	350	DVLVNEYGVEGGRVNAVGYGESRPVADNATAEGR
20131216-1	Yes ∆prrF background	1777	OprF	1	22.6	7	20	350	QYPSTSTTVEGHTDSVGTDAYNQKLSER
20131216-1	Yes ∆prrF background	1777	OprF	1	22.6	7	20	350	ASLDGQYGLEK
20131216-1	Yes ∆prrF background	1777	OprF	1	22.6	7	20	350	RANAVRDVLVNEYGVEGGR
20131216-2	Yes ∆prrF background	1777	OprF	1	31.7	5	15	350	ANAVRDVLVNEYGVEGGRVNAVGYGESRPVADNATAEGR
20131216-2	Yes ∆prrF background	1777	OprF	1	31.7	5	15	350	DVLVNEYGVEGGRVNAVGYGESRPVADNATAEGR
20131216-2	Yes ∆prrF background	1777	OprF	1	31.7	5	15	350	QYPSTSTTVEGHTDSVGTDAYNQKLSER
20131216-2	Yes ∆prrF background	1777	OprF	1	31.7	5	15	350	ANAVRDVLVNEYGVEGGRVNAVGYGESRPVADNATAEGR
20131216-2	Yes ∆prrF background	1777	OprF	1	31.7	5	15	350	VHGNLTSLDAIYHFGTPGVGLRPYVSAGLAHQNITNINSDSQGR
20140117-2	Yes ∆prrF background	1777	OprF	1	11.4	3	13	350	ANAVRDVLVNEYGVEGGRVNAVGYGESRPVADNATAEGR
20140117-2	Yes ∆prrF background	1777	OprF	1	11.4	3	13	350	DVLVNEYGVEGGRVNAVGYGESRPVADNATAEGR
20140117-2	Yes ∆prrF background	1777	OprF	1	11.4	3	13	350	RANAVRDVLVNEYGVEGGR
20140117-3	Yes ∆prrF background	1777	OprF	1	15.1	5	12	350	ANAVRDVLVNEYGVEGGR
20140117-3	Yes ∆prrF background	1777	OprF	1	15.1	5	12	350	DVLVNEYGVEGGR
20140117-3	Yes ∆prrF background	1777	OprF	1	15.1	5	12	350	QGQNSVEIEAFGKR
20140117-3	Yes ∆prrF background	1777	OprF	1	15.1	5	12	350	ANAVRDVLVNEYGVEGGRVNAVGYGESRPVADNATAEGR
20140117-3	Yes ∆prrF background	1777	OprF	1	15.1	5	12	350	DVLVNEYGVEGGRVNAVGYGESRPVADNATAEGR
20140131-1	Yes ∆prrF background	1777	OprF	1	11.1	3	7	350	DVLVNEYGVEGGR
20140131-1	Yes ∆prrF background	1777	OprF	1	11.1	3	7	350	ANAVRDVLVNEYGVEGGRVNAVGYGESRPVADNATAEGR
20140131-1	Yes ∆prrF background	1777	OprF	1	11.1	3	7	350	DVLVNEYGVEGGRVNAVGYGESRPVADNATAEGR
20140131-2	Yes ∆prrF background	1777	OprF	0.9985	3.7	1	1	350	DVLVNEYGVEGGR
20131122-1	Yes ∆prrF background	1807	PA1807	0.9969	8.2	1	1	536	ALSHQLMVVRHGKVVEQGSAEAVFASPQHPYTQQLLEAAFMAPA
20140117-2	Yes ∆prrF background	1854	PA1854	0.9572	4.9	1	1	385	LAPALVGM[147]ALGM[147]LLMFALR
20140117-2	Yes ∆prrF background	1934	PA1934	0.9989	38.1	1	1	126	QSAAGQSFRLDTVDEELTADTLKPGASVEGDAIFASEDDAVYGASLVR
20131122-1	Yes ∆prrF background	1969	PA1969	0.9969	11.5	1	3	130	ALRPHDAVTM[147]DYNPR
20131122-1	Yes ∆prrF background	2175	PA2175	0.9844	39.1	1	2	115	M[147]SGPDTLSQAFGTLLLALAFSAFIVFVRGYRPGGVSGAWYDLVLA
20131122-1	Yes ∆prrF background	2290	Gcd	0.9969	2.5	1	3	803	EVPAPQGAVEGDHTAPTQAR
20140117-2	Yes ∆prrF background	2462	PA2462	0.9792	1.3	2	2	5627	VQELHDSWKYSNSGLGVGAQLAIAIVVAYFTAGAASAALGSMAGVGAGSG
20131122-1	Yes ∆prrF background	2558	PA2558	0.9802	19.6	1	1	230	HAM[147]VALGAASFSILPLLLDNEVSVTRMAAQVVSGIGFLGAGVIM[147]R
20140117-2	Yes ∆prrF background	2615	FtsK	0.9863	8.4	2	3	811	LTDPLFRRESPDDEPPQLSTLPTIVVVVDEFADMMM[147]IVGK
20140117-2	Yes ∆prrF background	2684	PA2684	0.9989	3.1	1	1	1317	IADAEGHATLFSWGHGDLLARVSDAGGGELSYLHDEAGRLV
20140117-2	Yes ∆prrF background	2688	PfeA	0.9835	9	2	2	746	MSSRALPAVPFLLLSSCLLANAVHAAGQGDGSVIELGEQ
20131122-1	Yes ∆prrF background	2695	FabF1	0.9999	21.5	2	3	414	M[147]LSPLGLDVPSSWEGILAGRSGIAPIEHMDLSAYSTRFGGSVK
20131122-1	Yes ∆prrF background	2695	FabF1	0.9999	21.5	2	3	414	ISPFFVPGSIINMVSGFLSIHLGLQGPNYALTTACTTGTHSIGMAA
20140131-2	Yes ∆prrF background	2695	FabF1	0.951	10.4	1	1	414	M[147]LSPLGLDVPSSWEGILAGRSGIAPIEHMDLSAYSTRFGGSVK
20131122-1	Yes ∆prrF background	2853	OprI	1	56.6	4	17	83	ADEAYRKADEALGAAQK
20131122-1	Yes ∆prrF background	2853	OprI	1	56.6	4	17	83	ETEARLTATEDAAARAQAR
20131122-1	Yes ∆prrF background	2853	OprI	1	56.6	4	17	83	KADEALGAAQKAQQTADEANER
20131122-1	Yes ∆prrF background	2853	OprI	1	56.6	4	17	83	LTATEDAAARAQAR
20131122-2	Yes ∆prrF background	2853	OprI	1	56.6	6	20	83	ADEAYRKADEALGAAQK
20131122-2	Yes ∆prrF background	2853	OprI	1	56.6	6	20	83	ADEAYRKADEALGAAQK
20131122-2	Yes ∆prrF background	2853	OprI	1	56.6	6	20	83	ETEARLTATEDAAARAQAR
20131122-2	Yes ∆prrF background	2853	OprI	1	56.6	6	20	83	KADEALGAAQKAQQTADEANER
20131122-2	Yes ∆prrF background	2853	OprI	1	56.6	6	20	83	KADEALGAAQKAQQTADEANER
20131122-2	Yes ∆prrF background	2853	OprI	1	56.6	6	20	83	ETEARLTATEDAAARAQAR
20131216-1	Yes ∆prrF background	2853	OprI	1	56.6	4	10	83	ADEAYRKADEALGAAQK
20131216-1	Yes ∆prrF background	2853	OprI	1	56.6	4	10	83	ADEAYRKADEALGAAQK
20131216-1	Yes ∆prrF background	2853	OprI	1	56.6	4	10	83	KADEALGAAQKAQQTADEANER
20131216-1	Yes ∆prrF background	2853	OprI	1	56.6	4	10	83	ETEARLTATEDAAARAQAR
20131216-2	Yes ∆prrF background	2853	OprI	0.9995	33.7	2	5	83	KADEALGAAQKAQQTADEANER
20140131-1	Yes ∆prrF background	2853	OprI	0.9977	20.5	1	2	83	ADEAYRKADEALGAAQK
20131216-1	Yes ∆prrF background	2970	RpmF	0.9907	36.7	1	3	60	SHDALESNALSVEKSTGEVHLR
20140131-1	Yes ∆prrF background	2970	RpmF	0.9979	36.7	1	2	60	SHDALESNALSVEKSTGEVHLR
20140131-2	Yes ∆prrF background	2970	RpmF	0.9985	36.7	1	3	60	SHDALESNALSVEKSTGEVHLR
20131122-1	Yes ∆prrF background	3031	PA3031	0.9969	35.6	1	5	73	EIQAVDTPSYDEDSGFYEFEQLDGKR
20131122-2	Yes ∆prrF background	3031	PA3031	0.9938	35.6	1	4	73	EIQAVDTPSYDEDSGFYEFEQLDGKR
20140117-2	Yes ∆prrF background	3068	GdhB	0.9989	1.9	1	3	1620	GGSRDEIQAEAIACYRIFISGLLDITDNLK
20140117-2	Yes ∆prrF background	3115	FimV	0.9998	4.4	2	5	927	SDSGALDDLTLDSDLDLAASTPADKP
20140117-2	Yes ∆prrF background	3157	WbpC	0		0	0	629	VLVIGDSHAAQLNYF
20140117-2	Yes ∆prrF background	3157	PA3157	0.9998	5.7	2	2	629	VLVIGDSHAAQLNYF
20140117-3	Yes ∆prrF background	3256	PA3256	0.998	2.5	1	1	320	HVLPVPAG
20140131-1	Yes ∆prrF background	3262	PA3262	0.9979	5.1	1	1	253	LTDGTVFDSSIER
20140117-2	Yes ∆prrF background	3280	OprO	0.9566	8.7	1	2	438	SALALAVSAQAFAGTVTTDGADIVIKTKGGLEVATTDK
20140117-2	Yes ∆prrF background	3408	HasR	0.9989	4.4	1	1	891	LYVDPELLSEVVIDKGASSAM[147]GGAGVIGGIANFRTLEAR
20140117-2	Yes ∆prrF background	3422	PA3422	0.9989	4.4	1	1	585	EGAKSSGAQLLDAFLYHNYSIGDLPG
20140117-2	Yes ∆prrF background	3550	AlgF	0.9989	15.3	1	5	216	LACALSLGVAAFAAQADEGALYGPQAPKGSAFV
20131122-1	Yes ∆prrF background	3578	PA3578	0.9856	16.1	1	1	261	M[147]QLEFHQVDAFSSRPFSGNPAVVYRLDAWLADELMQMIATEH
20131122-1	Yes ∆prrF background	3691	PA3691	1	24.6	2	6	134	DAQQGVMELREEGMRDTQH
20131122-1	Yes ∆prrF background	3691	PA3691	1	24.6	2	6	134	LAQQAEWDARVAER
20131122-2	Yes ∆prrF background	3691	PA3692	1	34.3	3	9	134	DAQQGVMELREEGMRDTQH
20131122-2	Yes ∆prrF background	3691	PA3693	1	34.3	3	9	134	LAQQAEWDARVAER
20131122-2	Yes ∆prrF background	3691	PA3694	1	34.3	3	9	134	IAMNDKEYDQAKR
20140117-3	Yes ∆prrF background	3691	PA3695	0.998	7.5	1	3	134	LAQQAEWDAR
20131122-1	Yes ∆prrF background	3692	LptF	1	55.2	11	34	261	ADKAYQDGEDQRDVDQLAYLTNQR
20131122-1	Yes ∆prrF background	3692	LptF	1	55.2	11	34	261	AYQDGEDQRDVDQLAYLTNQRIELAK
20131122-1	Yes ∆prrF background	3692	LptF	1	55.2	11	34	261	GTMVTFGDVLFDLDKSDLKPGAMR
20131122-1	Yes ∆prrF background	3692	LptF	1	55.2	11	34	261	GYGKEYPVASNGTSSGR
20131122-1	Yes ∆prrF background	3692	LptF	1	55.2	11	34	261	NIQQLAEFLQQNPER
20131122-1	Yes ∆prrF background	3692	LptF	1	55.2	11	34	261	RVEVTISNDAKPVAPR
20131122-1	Yes ∆prrF background	3692	LptF	1	55.2	11	34	261	SNFSALQSQPDATKVAALETK
20131122-1	Yes ∆prrF background	3692	LptF	1	55.2	11	34	261	VAALETKDAGDWLAK
20131122-1	Yes ∆prrF background	3692	LptF	1	55.2	11	34	261	VEVTISNDAKPVAPR
20131122-1	Yes ∆prrF background	3692	LptF	1	55.2	11	34	261	SNFSALQSQPDATKVAALETKDAGDWLAK
20131122-1	Yes ∆prrF background	3692	LptF	1	55.2	11	34	261	TAQLDKLRSQLNAK
20131122-2	Yes ∆prrF background	3692	LptF	1	47.9	11	36	261	ADKAYQDGEDQRDVDQLAYLTNQR
20131122-2	Yes ∆prrF background	3692	LptF	1	47.9	11	36	261	GTMVTFGDVLFDLDKSDLKPGAMR
20131122-2	Yes ∆prrF background	3692	LptF	1	47.9	11	36	261	NIQQLAEFLQQNPER
20131122-2	Yes ∆prrF background	3692	LptF	1	47.9	11	36	261	RVEVTISNDAKPVAPR
20131122-2	Yes ∆prrF background	3692	LptF	1	47.9	11	36	261	SNFSALQSQPDATKVAALETK
20131122-2	Yes ∆prrF background	3692	LptF	1	47.9	11	36	261	VEVTISNDAKPVAPR
20131122-2	Yes ∆prrF background	3692	LptF	1	47.9	11	36	261	ADKAYQDGEDQRDVDQLAYLTNQR
20131122-2	Yes ∆prrF background	3692	LptF	1	47.9	11	36	261	GTMVTFGDVLFDLDKSDLKPGAMR
20131122-2	Yes ∆prrF background	3692	LptF	1	47.9	11	36	261	RVEVTISNDAKPVAPR
20131122-2	Yes ∆prrF background	3692	LptF	1	47.9	11	36	261	GYGKEYPVASNGTSSGR
20131122-2	Yes ∆prrF background	3692	LptF	1	47.9	11	36	261	VAALETKDAGDWLAK
20131216-1	Yes ∆prrF background	3692	LptF	1	13.4	3	9	261	NIQQLAEFLQQNPER
20131216-1	Yes ∆prrF background	3692	LptF	1	13.4	3	9	261	AMNRRVEVTISNDAKPVAPR
20131216-1	Yes ∆prrF background	3692	LptF	1	13.4	3	9	261	RVEVTISNDAKPVAPR
20131216-2	Yes ∆prrF background	3692	LptF	1	7.7	3	8	261	RVEVTISNDAKPVAPR
20131216-2	Yes ∆prrF background	3692	LptF	1	7.7	3	8	261	AMNRRVEVTISNDAKPVAPR
20131216-2	Yes ∆prrF background	3692	LptF	1	7.7	3	8	261	AM[147]NRRVEVTISNDAKPVAPR
20140117-2	Yes ∆prrF background	3692	LptF	0.9989	6.1	1	3	261	RVEVTISNDAKPVAPR
20140131-1	Yes ∆prrF background	3692	LptF	1	7.7	2	6	261	AMNRRVEVTISNDAKPVAPR
20140131-1	Yes ∆prrF background	3692	LptF	1	7.7	2	6	261	RVEVTISNDAKPVAPR
20140117-2	Yes ∆prrF background	3761	PA3761	0.9989	3.7	1	1	570	GGQFMAGMFPVM[147]MFGLPAACL
20131122-1	Yes ∆prrF background	3790	OprC	0.9957	5.9	1	1	723	QYNGDKLQAWASGYVGVVQDFILFSYREGMMGSSTQATNVDAR
20131122-1	Yes ∆prrF background	3820	SecF	0.9651	6.9	1	1	306	RGQLVGAGYEDAVVQSFGDAR
20131122-1	Yes ∆prrF background	3886	PA3886	1	28.4	2	4	299	MSDAPTSPRFSAATSTRLLDHAQLEALCADYDGFLLDLWGVVM[147]
20131122-1	Yes ∆prrF background	3886	PA3887	1	28.4	2	4	299	VM[147]DGTEAFPGALAWLARRHAEGRPVWFLSNSSSSVAEMSAGLER
20131216-2	Yes ∆prrF background	3886	PA3888	0.9771	14.4	1	3	299	MSDAPTSPRFSAATSTRLLDHAQLEALCADYDGFLLDLWGVVM[147]
20140117-2	Yes ∆prrF background	3886	PA3889	0.9999	28.4	2	6	299	MSDAPTSPRFSAATSTRLLDHAQLEALCADYDGFLLDLWGVVM[147]
20140131-1	Yes ∆prrF background	3886	PA3890	0.9823	14.4	1	1	299	MSDAPTSPRFSAATSTRLLDHAQLEALCADYDGFLLDLWGVVM[147]
20140117-2	Yes ∆prrF background	3974	LadS	0.9989	2.4	1	1	795	AIRALPGCAELPVLALTAH
20131122-1	Yes ∆prrF background	3988	PA3988	1	17.4	3	5	207	VYVHDENNLIGSDQEAAQLR
20131122-1	Yes ∆prrF background	3988	PA3988	1	17.4	3	5	207	AKAEAEALRAADEAER
20131122-1	Yes ∆prrF background	3988	PA3988	1	17.4	3	5	207	AEAEALRAADEAER
20140117-2	Yes ∆prrF background	4084	CupB3	0.9989	5	1	4	844	SWDSGISAALLNYNSNLHVRENHGRSATSGYAGM[147]NAGFNFGR
20131122-1	Yes ∆prrF background	4126	PA4126	0.9847	10.8	2	2	434	WHLGIPLLM[147]AAAGLSLAALAPTSAWLVM[147]GGLVIAGMGASAALPMFWQ
20140131-2	Yes ∆prrF background	4241	RpsM	0.9985	6.8	1	2	118	LMDLGCYR
20131122-1	Yes ∆prrF background	4244	RplO	0.9969	9.7	1	2	144	VAPGFEGGQQPLHR
20131122-2	Yes ∆prrF background	4244	RplO	0.9559	9.7	1	1	144	VAPGFEGGQQPLHR
20140117-2	Yes ∆prrF background	4256	RplP	0.9989	11.7	1	3	137	GSKVSFGEYALKATSR
20140117-3	Yes ∆prrF background	4256	RplP	0.9982	9.5	1	2	137	VSFGEYALKATSR
20140131-1	Yes ∆prrF background	4256	RplP	1	11.7	3	8	137	VSFGEYALKATSR
20140131-1	Yes ∆prrF background	4256	RplP	1	11.7	3	8	137	GSKVSFGEYALKATSR
20140131-1	Yes ∆prrF background	4256	RplP	1	11.7	3	8	137	GSKVSFGEYALK
20140131-2	Yes ∆prrF background	4256	RplP	0.9985	9.5	1	4	137	VSFGEYALKATSR
20140117-3	Yes ∆prrF background	4262	RplD	0.9982	8	1	1	200	MQLNVNGAQAIEVSER
20140131-1	Yes ∆prrF background	4262	RplD	0.9979	8	1	2	200	MQLNVNGAQAIEVSER
20140131-2	Yes ∆prrF background	4262	RplD	0.9985	8	1	3	200	MQLNVNGAQAIEVSER
20131122-1	Yes ∆prrF background	4267	RpsG	1	36.5	3	9	156	GKADPLETFEKALDAIAPLVEVK
20131122-1	Yes ∆prrF background	4267	RpsG	1	36.5	3	9	156	LAGELLDAAEGKGAAVK
20131122-1	Yes ∆prrF background	4267	RpsG	1	36.5	3	9	156	RVGGATYQVPVEVRPSR
20131122-2	Yes ∆prrF background	4267	RpsG	1	33.3	3	10	156	GKADPLETFEKALDAIAPLVEVK
20131122-2	Yes ∆prrF background	4267	RpsG	1	33.3	3	10	156	LAGELLDAAEGKGAAVK
20131122-2	Yes ∆prrF background	4267	RpsG	1	33.3	3	10	156	IVYGALDKVKER
20131216-1	Yes ∆prrF background	4267	RpsG	1	22.4	3	8	156	LAGELLDAAEGKGAAVK
20131216-1	Yes ∆prrF background	4267	RpsG	1	22.4	3	8	156	RVGGATYQVPVEVRPSRR
20131216-1	Yes ∆prrF background	4267	RpsG	1	22.4	3	8	156	LAGELLDAAEGK
20131216-2	Yes ∆prrF background	4267	RpsG	0.998	11.5	1	4	156	RVGGATYQVPVEVRPSRR
20140117-2	Yes ∆prrF background	4267	RpsG	1	19.9	2	8	156	MAEANKAFSHYRF
20140117-2	Yes ∆prrF background	4267	RpsG	1	19.9	2	8	156	RVGGATYQVPVEVRPSRR
20140117-3	Yes ∆prrF background	4267	RpsG	1	34.6	5	16	156	ALDAIAPLVEVK
20140117-3	Yes ∆prrF background	4267	RpsG	1	34.6	5	16	156	LAGELLDAAEGK
20140117-3	Yes ∆prrF background	4267	RpsG	1	34.6	5	16	156	LAGELLDAAEGKGAAVK
20140117-3	Yes ∆prrF background	4267	RpsG	1	34.6	5	16	156	RVGGATYQVPVEVRPSRR
20140117-3	Yes ∆prrF background	4267	RpsG	1	34.6	5	16	156	WLVDFAR
20140131-1	Yes ∆prrF background	4267	RpsG	1	35.3	6	20	156	LAGELLDAAEGK
20140131-1	Yes ∆prrF background	4267	RpsG	1	35.3	6	20	156	LAGELLDAAEGKGAAVK
20140131-1	Yes ∆prrF background	4267	RpsG	1	35.3	6	20	156	MAEANKAFSHYRF
20140131-1	Yes ∆prrF background	4267	RpsG	1	35.3	6	20	156	RVGGATYQVPVEVRPSRR
20140131-1	Yes ∆prrF background	4267	RpsG	1	35.3	6	20	156	M[147]AEANKAFSHYRF
20140131-1	Yes ∆prrF background	4267	RpsG	1	35.3	6	20	156	WLVDFAR
20140131-2	Yes ∆prrF background	4267	RpsG	1	34	5	14	156	LAGELLDAAEGKGAAVK
20140131-2	Yes ∆prrF background	4267	RpsG	1	34	5	14	156	RVGGATYQVPVEVRPSRR
20140131-2	Yes ∆prrF background	4267	RpsG	1	34	5	14	156	LAGELLDAAEGK
20140117-2	Yes ∆prrF background	4270	RpoB	0.9614	2.3	1	1	1357	GQNMRVAFMPWNGFNFEDSICLSERVVQEDR
20131122-1	Yes ∆prrF background	4370	IcmP	1	5.4	2	7	446	KAEAPATPAASTQPAAPAAAPAAK
20131122-1	Yes ∆prrF background	4370	IcmP	1	5.4	2	7	446	AEAPATPAASTQPAAPAAAPAAK
20131122-2	Yes ∆prrF background	4370	IcmP	0.9938	5.4	1	5	446	KAEAPATPAASTQPAAPAAAPAAK
20140131-1	Yes ∆prrF background	4433	RplM	0.9977	11.3	1	2	142	GASHPHTAQQPQELKI
20140117-2	Yes ∆prrF background	4490	PA4490	0.9696	13.7	2	2	212	SIAYHTGSSTPTDNGM[147]RSVSLQQLMTWKD
20140117-2	Yes ∆prrF background	4527	PilC	0.9726	17.4	2	2	374	KPM[147]DIALFTRQM[147]ATMMGAGVPLLQSFDIIGEGFDNPNM[147]RK
20131216-1	Yes ∆prrF background	4568	RplU	0.9945	10.7	1	3	103	VLLVANGEDVK
20140117-3	Yes ∆prrF background	4568	RplU	1	20.4	2	5	103	IGLPVVEGAK
20140117-3	Yes ∆prrF background	4568	RplU	1	20.4	2	5	103	VLLVANGEDVK
20140131-1	Yes ∆prrF background	4568	RplU	0.9979	9.7	1	2	103	IGLPVVEGAK
20140131-2	Yes ∆prrF background	4568	RplU	1	19.4	2	5	103	IGLPVVEGAK
20140131-2	Yes ∆prrF background	4568	RplU	1	19.4	2	5	103	MYAVIVTGGK
20131122-1	Yes ∆prrF background	4601	MorA	0.9969	3	1	1	1415	IDRSFVDGLPHGEQDAQIARAIIAMAHSLNLM[147]VIAEGVESQA
20131122-1	Yes ∆prrF background	4614	MscL	0.9969	19.7	1	3	137	EEAVAPSEPPVPSAEETLLTEIRDLLK
20131122-1	Yes ∆prrF background	4616	PA4616	0.9862	13.3	1	1	332	QLSYAETLKAMQAGSVQGTENTWSNLAGQKIDSVQPYITETNHG
20131122-1	Yes ∆prrF background	4639	PA4639	0.9969	7.7	1	1	195	GPLTAVGHGQPVVVK
20140131-2	Yes ∆prrF background	4664	PrmC	0.9696	9.8	1	1	276	RRNGEPVAYILGHQGFWSLDLEVAPHT
20140117-2	Yes ∆prrF background	4821	PA4821	0.9989	6.2	1	3	453	AFFHTRLLGLPAALASYALVGWFLGTQN
20131122-1	Yes ∆prrF background	4876	OsmE	1	16.7	2	5	114	NEPLVKDVEKGMSQQEVLR
20131122-1	Yes ∆prrF background	4876	OsmE	1	16.7	2	5	114	DVEKGMSQQEVLR
20131122-2	Yes ∆prrF background	4876	OsmE	0.9938	11.4	1	2	114	DVEKGMSQQEVLR
20140117-3	Yes ∆prrF background	4876	OsmE	0.9982	9.6	1	2	114	VQNPVNYITFR
20131122-1	Yes ∆prrF background	4934	RpsR	0.9969	17.1	1	2	76	AYVSETGKIVPSR
20140117-3	Yes ∆prrF background	4935	RpsF	0.9759	11.5	1	17	139	LVHPDQSEQVGGM[147]VER
20131122-1	Yes ∆prrF background	5013	IlvE	0.9988	15	2	5	307	SNGAYINSMLALQEAISGGADEAMMLDPEGYVAEGSGENIFIIKDG
20140117-2	Yes ∆prrF background	5016	AceF	0.9606	5.3	1	3	547	SGGAGATGGAGIPPIPEVDFSKFGEVEEV
20131216-2	Yes ∆prrF background	5253	AlgP	0.9982	15.3	1	3	352	PAAKPVAAKPAATKPATAPAAKPAATPSAPAAASSAASATPAAGSNGAAPTSAS
20140117-2	Yes ∆prrF background	5548	PA5548	0.9989	8.2	1	2	401	QAGAMGQVM[147]LGMTLGIAAGPALAGLLSDFFGWA
20140117-2	Yes ∆prrF background	????	PrmB	0.9989	14.1	1	1	304	VEVGNSEVHVQALYPEVDFTWLEFEHGGHGVFMLSAAQCREHR

## Sheet: ∆prrF1,2 - Fe
Sample Date-Sample Number	PA#	protein	protein probability	percent coverage	num unique peps	tot indep spectra	protein length	peptide sequence
20140131-1	4944	Hfq	1	51.2	2	4	82	SKGHSLQDPYLNTLRK
20140131-1	4944	Hfq	1	51.2	2	4	82	HAISTVVPSRPVRLPSGDQPAEPGNA
20131216-1	2424	PvdL	0.994	1	1	1	4342	ERYDARTVNELAQAYLAELQALIEHCLEDGAGGLTPSDFPLAQ
20140131-3	1750	PA1750	0.9798	12.3	1	1	358	DPALQPLVM[147]DNVSNQIVEGNNSIVGLM[147]VESHLGWGSQPIPKDLD
20131114-1	3106	PA3106	0.999	17.6	1	5	255	VAEALGEHAWFVAMDVAQEGQVAM[147]SVAEVLGQFGRLDGLVCNAAI
20131114-1	3810	HscA	0.9893	5.2	1	1	619	IRVTFQVDADGLLGVSARELSSGVEASIQVKP
20140131-1	3810	HscA	0.987	5.2	1	3	619	IRVTFQVDADGLLGVSARELSSGVEASIQVKP
20131114-1	399	PA0399	0.9813	6.6	1	1	457	IGVAMIEAAERDGRLRPGGTIVEATAGNTG
20140131-2	456	PA0456	1	24.6	2	2	69	TLAEGQKVSFEVVQGQK
20140131-2	456	PA0456	1	24.6	2	2	69	VSFEVVQGQK
20140131-2	639	PA0639	0.9808	17.6	1	1	256	NAAGSPSEHFVIDHQDWCAAEDQGEVLAIVHSHPDVPATPSMADR
20140131-1	690	PA0690	0.9994	1.6	2	2	4180	YGQSRVGTQSLTGGGFDQLSLFSNGPLSFEGNIDLAMGRSLNLYAG
20140131-1	690	PA0690	0.9994	1.6	2	2	4180	DLAM[147]GRSLNLYAGTIAATGGGPSEVKLQAPYVR
20140117-2	766	MucD	0.9981	6.8	1	1	474	GRSLPNESYVPFIQTDVAINPGNSGGPLLNLQ
20131122-1	833	PA0833	0.9959	7.2	1	2	237	GMGPDQPIASNSTADGR
20131122-2	833	PA0833	0.9947	7.2	1	2	237	GMGPDQPIASNSTADGR
20131114-1	973	Pal	0.999	10.1	1	2	168	ERPVATGHDEQSWAQNR
20131114-2	973	Pal	1	23.2	2	3	168	ERPVATGHDEQSWAQNR
20131114-2	973	Pal	1	23.2	2	3	168	VVLEGHTDERGTREYNMALGER
20131122-2	973	Pal	0.9947	5.4	1	2	168	EYNMALGER
20140117-2	973	Pal	1	21.4	2	5	168	YLVLQGVSPAQLELVSYGKERPVATGHDEQSWAQNR
20140117-2	973	Pal	1	21.4	2	5	168	YLVLQGVSPAQLELVSYGKERPVATGHDEQSWAQNR
20140131-1	973	Pal	0.9919	21.4	2	2	168	YLVLQGVSPAQLELVSYGK
20131122-1	1041	PA1041	0.9959	11.9	1	3	210	DLHFAFDSSKVDAADSEKLNGIAER
20131122-1	1053	PA1053	1	18.8	2	7	154	AYVQQVDQGQIFR
20131122-1	1053	PA1053	1	18.8	2	7	154	TQGVEITVREDDGSTR
20131122-2	1053	PA1053	1	33.8	3	10	154	AYVQQVDQGQIFR
20131122-2	1053	PA1053	1	33.8	3	10	154	TPIGSIAGAGVGGVAGSAVGGGK
20131122-2	1053	PA1053	1	33.8	3	10	154	TQGVEITVREDDGSTR
20131114-1	1178	OprH	0.999	13.5	1	3	200	AGQQFEQGRYYATYENISDTSSGNKLR
20131114-2	1178	OprH	0.9963	13.5	1	4	200	AGQQFEQGRYYATYENISDTSSGNKLR
20140131-1	1400	PA1400	0.9644	4.4	1	1	1095	CFAGNAALLGCCDVIIATRDATIGM[147]AGPAM[147]IEGGGLGRFAAEEVGPTG
20140131-2	1400	Pa1400	0.9852	4.4	1	1	1095	CFAGNAALLGCCDVIIATRDATIGMAGPAM[147]IEGGGLGRFAAEEVGPTG
20131114-2	1592	PA1592	0.9978	65.4	2	2	78	AAAPAAPATETQPSAPATPPAEPSAPAPSSDTPATPQTPAPTPEQPQQNQQ
20131114-1	1777	OprF	0.999	9.7	1	4	350	DVLVNEYGVEGGRVNAVGYGESRPVADNATAEGR
20131114-2	1777	OprF	1	23.7	4	11	350	ANAVRDVLVNEYGVEGGRVNAVGYGESRPVADNATAEGR
20131114-2	1777	OprF	1	23.7	4	11	350	DVLVNEYGVEGGRVNAVGYGESRPVADNATAEGR
20131114-2	1777	OprF	1	23.7	4	11	350	ANAVRDVLVNEYGVEGGRVNAVGYGESRPVADNATAEGR
20131114-2	1777	OprF	1	23.7	4	11	350	VHGNLTSLDAIYHFGTPGVGLRPYVSAGLAHQNITNINSDSQGR
20131122-1	1777	OprF	1	23.1	7	23	350	ASLDGQYGLEK
20131122-1	1777	OprF	1	23.1	7	23	350	ASLDGQYGLEKR
20131122-1	1777	OprF	1	23.1	7	23	350	DVLVNEYGVEGGR
20131122-1	1777	OprF	1	23.1	7	23	350	QYPSTSTTVEGHTDSVGTDAYNQK
20131122-1	1777	OprF	1	23.1	7	23	350	RVEAEVEAEAK
20131122-1	1777	OprF	1	23.1	7	23	350	VNAVGYGESRPVADNATAEGR
20131122-1	1777	OprF	1	23.1	7	23	350	DVLVNEYGVEGGRVNAVGYGESRPVADNATAEGR
20131122-2	1777	OprF	1	25.7	9	29	350	ASLDGQYGLEK
20131122-2	1777	OprF	1	25.7	9	29	350	ASLDGQYGLEKR
20131122-2	1777	OprF	1	25.7	9	29	350	DVLVNEYGVEGGR
20131122-2	1777	OprF	1	25.7	9	29	350	QYPSTSTTVEGHTDSVGTDAYNQK
20131122-2	1777	OprF	1	25.7	9	29	350	RVEAEVEAEAK
20131122-2	1777	OprF	1	25.7	9	29	350	VNAVGYGESRPVADNATAEGR
20131122-2	1777	OprF	1	25.7	9	29	350	ANAVRDVLVNEYGVEGGRVNAVGYGESRPVADNATAEGR
20131122-2	1777	OprF	1	25.7	9	29	350	DVLVNEYGVEGGRVNAVGYGESRPVADNATAEGR
20131122-2	1777	OprF	1	25.7	9	29	350	QYPSTSTTVEGHTDSVGTDAYNQKLSER
20140117-2	1777	OprF	1	11.1	2	8	350	ANAVRDVLVNEYGVEGGRVNAVGYGESRPVADNATAEGR
20140117-2	1777	OprF	1	11.1	2	8	350	ANAVRDVLVNEYGVEGGRVNAVGYGESRPVADNATAEGR
20140131-1	1777	OprF	0.9956	9.7	1	2	350	DVLVNEYGVEGGRVNAVGYGESRPVADNATAEGR
20140131-2	1777	OprF	1	15.1	3	8	350	ANAVRDVLVNEYGVEGGRV
20140131-2	1777	OprF	1	15.1	3	8	350	QGQNSVEIEAFGKR
20140131-2	1777	OprF	1	15.1	3	8	350	VNAVGYGESRPVADNATAEGR
20131122-1	1874	PA1874	0.9951	2.1	1	1	2468	LVAVDLPPVAADGPLMAGYIPQESLAGFESLTGAGVLGGM[147]SAGTALLVGAAA
20140117-2	2165	GlgA	0.9639	2.5	1	3	513	REHSVRVLLPGYR
20140117-2	2216	PA2216	0.9971	7.6	1	1	331	IAM[147]AEFGAPLRNGIAAVETALTPGR
20131114-2	2520	CzcA	0.9912	3	2	2	1051	PLPPNNLARIDFIPLSDVARLDLSPGPNQISR
20131114-1	2853	OprI	0.999	20.5	1	7	83	ADEAYRKADEALGAAQK
20131114-2	2853	OprI	1	65.1	5	21	83	ADEAYRKADEALGAAQK
20131114-2	2853	OprI	1	65.1	5	21	83	KADEALGAAQKAQQTADEANER
20131114-2	2853	OprI	1	65.1	5	21	83	ETEARLTATEDAAARAQAR
20131114-2	2853	OprI	1	65.1	5	21	83	LTATEDAAARAQARADEAYR
20131114-2	2853	OprI	1	65.1	5	21	83	AQQTADEANERALRMLEK
20131122-1	2853	OprI	1	33.7	3	11	83	ADEAYRKADEALGAAQK
20131122-1	2853	OprI	1	33.7	3	11	83	ADEAYRKADEALGAAQK
20131122-1	2853	OprI	1	33.7	3	11	83	KADEALGAAQKAQQTADEANER
20131122-2	2853	OprI	1	33.7	3	14	83	ADEAYRKADEALGAAQK
20131122-2	2853	OprI	1	33.7	3	14	83	ADEAYRKADEALGAAQK
20131122-2	2853	OprI	1	33.7	3	14	83	KADEALGAAQKAQQTADEANER
20131216-1	2853	OprI	1	33.7	3	9	83	ADEAYRKADEALGAAQK
20131216-1	2853	OprI	1	33.7	3	9	83	KADEALGAAQKAQQTADEANER
20131216-1	2853	OprI	1	33.7	3	9	83	KADEALGAAQKAQQTADEANER
20140131-1	2853	OprI	0.9888	20.5	1	1	83	ADEAYRKADEALGAAQK
20140131-2	2853	OprI	1	56.6	7	22	83	ADEAYRKADEALGAAQK
20140131-2	2853	OprI	1	56.6	7	22	83	ADEALGAAQKAQQTADEANER
20140131-2	2853	OprI	1	56.6	7	22	83	ADEAYRKADEALGAAQK
20140131-2	2853	OprI	1	56.6	7	22	83	KADEALGAAQKAQQTADEANER
20140131-2	2853	OprI	1	56.6	7	22	83	ADEAYRKADEALGAAQK
20140131-2	2853	OprI	1	56.6	7	22	83	KADEALGAAQKAQQTADEANER
20140131-2	2853	OprI	1	56.6	7	22	83	ETEARLTATEDAAARAQAR
20131122-2	2888	AtuC	0.9577	6.1	1	1	538	LTLVVGGSYGAGNYAMCGRGLDPRFIFAWPNSR
20131216-1	2970	RpmF	0.9978	36.7	1	4	60	SHDALESNALSVEKSTGEVHLR
20140131-2	2970	RpmF	0.9965	36.7	1	2	60	SHDALESNALSVEKSTGEVHLR
20140131-3	2970	RpmF	0.9982	36.7	1	3	60	SHDALESNALSVEKSTGEVHLR
20131114-1	3073	PA3073	0.9578	14.1	1	1	340	QRPAESRVLVLITDGANTGGQIAPQIAAQLAAEQQVKIYTIGIGADPQ
20140131-1	3157	WbpC	0.9939	2.4	1	1	629	VLVIGDSHAAQLNYF
20140131-3	3159	WbpA	0.9793	2.5	1	1	436	TIPKVIGGHTP
20131122-2	3162	RpsA	0.9947	3	1	2	559	KQEVESAGPTTIGDLIR
20140131-2	3162	RpsA	0.9965	3	1	3	559	KQEVESAGPTTIGDLIR
20140117-2	3258	PA3258	0.9946	6.2	1	1	601	RQANLNSLAILDEEGRPIGIVHRHALTDALLRPFACD
20140131-3	3398	PA3398	0.9966	8.4	1	1	308	LTFDQAM[147]RHHPRPLNIRLELEHTEAI
20131216-1	3456	MnmE	0.9505	5.9	1	1	455	DVLELQGHGGPVVLDLLVQRCLELGAR
20131114-1	3550	AlgF	0.9927	15.3	1	3	216	LACALSLGVAAFAAQADEGALYGPQAPKGSAFV
20131122-1	3550	AlgF	0.9613	15.3	1	2	216	LACALSLGVAAFAAQADEGALYGPQAPKGSAFV
20131122-2	3550	AlgF	0.9915	15.3	1	1	216	LACALSLGVAAFAAQADEGALYGPQAPKGSAFV
20140117-2	3550	AlgF	0.9979	15.3	1	2	216	LACALSLGVAAFAAQADEGALYGPQAPKGSAFV
20131114-2	3691	PA3691	0.9959	13.4	1	3	134	AVKDAQQGVMELREEGMR
20131122-1	3691	PA3691	0.9959	7.5	1	2	134	LAQQAEWDAR
20131122-2	3691	PA3691	0.9814	17.2	2	2	134	LAQQAEWDAR
20131114-1	3692	LptF	0.999	6.1	1	3	261	RVEVTISNDAKPVAPR
20131114-2	3692	LptF	1	24.5	3	7	261	ADKAYQDGEDQRDVDQLAYLTNQR
20131114-2	3692	LptF	1	24.5	3	7	261	GTMVTFGDVLFDLDKSDLKPGAMR
20131114-2	3692	LptF	1	24.5	3	7	261	RVEVTISNDAKPVAPR
20131122-1	3692	LptF	1	31.4	7	22	261	NAEAQLQNASAQR
20131122-1	3692	LptF	1	31.4	7	22	261	NIQQLAEFLQQNPER
20131122-1	3692	LptF	1	31.4	7	22	261	RVEVTISNDAKPVAPR
20131122-1	3692	LptF	1	31.4	7	22	261	SNFSALQSQPDATK
20131122-1	3692	LptF	1	31.4	7	22	261	VEVTISNDAKPVAPR
20131122-1	3692	LptF	1	31.4	7	22	261	GTMVTFGDVLFDLDKSDLKPGAMR
20131122-1	3692	LptF	1	31.4	7	22	261	RVEVTISNDAKPVAPR
20131122-2	3692	LptF	1	29.5	6	18	261	NAEAQLQNASAQR
20131122-2	3692	LptF	1	29.5	6	18	261	NIQQLAEFLQQNPER
20131122-2	3692	LptF	1	29.5	6	18	261	QVIVEGYTDSTGSANYNQR
20131122-2	3692	LptF	1	29.5	6	18	261	RVEVTISNDAKPVAPR
20131122-2	3692	LptF	1	29.5	6	18	261	SNFSALQSQPDATK
20131122-2	3692	LptF	1	29.5	6	18	261	RVEVTISNDAKPVAPR
20131216-1	3692	LptF	1	14.2	4	12	261	RVEVTISNDAKPVAPR
20131216-1	3692	LptF	1	14.2	4	12	261	VEVTISNDAKPVAPR
20131216-1	3692	LptF	1	14.2	4	12	261	RVEVTISNDAKPVAPR
20131216-1	3692	LptF	1	14.2	4	12	261	SNFSALQSQPDATKVAALETK
20140117-2	3692	LptF	0.9984	6.1	1	1	261	RVEVTISNDAKPVAPR
20140131-1	3692	LptF	1	7.7	2	4	261	RVEVTISNDAKPVAPR
20140131-1	3692	LptF	1	7.7	2	4	261	AMNRRVEVTISNDAKPVAPR
20140131-2	3692	LptF	1	7.7	3	12	261	RVEVTISNDAKPVAPR
20140131-2	3692	LptF	1	7.7	3	12	261	RVEVTISNDAKPVAPR
20140131-2	3692	LptF	1	7.7	3	12	261	AMNRRVEVTISNDAKPVAPR
20140131-3	3692	LptF	0.9982	6.1	1	4	261	RVEVTISNDAKPVAPR
20131216-1	3886	PA3886	0.9743	14.4	1	1	299	MSDAPTSPRFSAATSTRLLDHAQLEALCADYDGFLLDLWGVVM[147]
20140117-2	3886	PA3887	0.9984	14.4	1	2	299	MSDAPTSPRFSAATSTRLLDHAQLEALCADYDGFLLDLWGVVM[147]
20140131-1	3886	PA3888	0.9982	14.4	1	4	299	MSDAPTSPRFSAATSTRLLDHAQLEALCADYDGFLLDLWGVVM[147]
20140131-2	3886	PA3889	0.9962	14.4	1	1	299	MSDAPTSPRFSAATSTRLLDHAQLEALCADYDGFLLDLWGVVM[147]
20140131-2	3988	PA3890	0.9965	9.7	1	1	207	VYVHDENNLIGSDQEAAQLR
20131216-1	4132	PA4132	0.9903	4.5	1	1	471	SM[147]AHAVRDM[147]DPQSVVADMTPG
20140131-2	4206	MexH	0.9818	1.1	1	1	1044	NVMFAGQGEAPK
20140131-3	4219	PA4219	0.9812	3.6	1	1	394	RIDLDRLLAGDAVR
20131216-1	4256	RplP	0.9999	11.7	2	3	137	GSKVSFGEYALKATSR
20140131-1	4256	RplP	1	18.2	3	8	137	LPLATSFVK
20140131-1	4256	RplP	1	18.2	3	8	137	VSFGEYALKATSR
20140131-1	4256	RplP	1	18.2	3	8	137	GSKVSFGEYALKATSR
20140131-2	4256	RplP	1	11.7	2	6	137	GSKVSFGEYALKATSR
20140131-2	4256	RplP	1	11.7	2	6	137	GSKVSFGEYALKATSR
20140131-3	4256	RplP	1	11.7	2	6	137	VSFGEYALKATSR
20140131-3	4256	RplP	1	11.7	2	6	137	GSKVSFGEYALKATSR
20131216-1	4263	RplC	0.9978	8.5	1	3	211	GAVPGATGGDVIVRPAAK
20140131-1	4263	RplD	0.9982	8	1	1	200	MQLNVNGAQAIEVSER
20140131-2	4263	RplD	0.9965	8	1	2	200	MQLNVNGAQAIEVSER
20140131-3	4263	RplD	0.9982	8	1	3	200	MQLNVNGAQAIEVSER
20131114-1	4267	RpsG	0.9968	10.9	1	3	156	RVGGATYQVPVEVRPSR
20131122-1	4267	RpsG	1	33.3	4	9	156	GKADPLETFEK
20131122-1	4267	RpsG	1	33.3	4	9	156	LAGELLDAAEGKGAAVK
20131122-1	4267	RpsG	1	33.3	4	9	156	WLVDFAR
20131122-1	4267	RpsG	1	33.3	4	9	156	RVGGATYQVPVEVRPSR
20131122-2	4267	RpsG	1	41.7	6	16	156	EVLADPKYGSQILAK
20131122-2	4267	RpsG	1	41.7	6	16	156	GKADPLETFEK
20131122-2	4267	RpsG	1	41.7	6	16	156	LAGELLDAAEGK
20131122-2	4267	RpsG	1	41.7	6	16	156	LAGELLDAAEGKGAAVK
20131122-2	4267	RpsG	1	41.7	6	16	156	GKADPLETFEKALDAIAPLVEVK
20131122-2	4267	RpsG	1	41.7	6	16	156	IVYGALDKVK
20131216-1	4267	RpsG	1	45.5	6	17	156	LAGELLDAAEGKGAAVK
20131216-1	4267	RpsG	1	45.5	6	17	156	GKADPLETFEKALDAIAPLVEVK
20131216-1	4267	RpsG	1	45.5	6	17	156	LAGELLDAAEGKGAAVK
20131216-1	4267	RpsG	1	45.5	6	17	156	RVGGATYQVPVEVRPSR
20131216-1	4267	RpsG	1	45.5	6	17	156	RVGGATYQVPVEVRPSRR
20131216-1	4267	RpsG	1	45.5	6	17	156	MAEANKAFSHYRF
20140131-1	4267	RpsG	1	42.9	7	22	156	ALDAIAPLVEVK
20140131-1	4267	RpsG	1	42.9	7	22	156	LAGELLDAAEGK
20140131-1	4267	RpsG	1	42.9	7	22	156	LAGELLDAAEGKGAAVK
20140131-1	4267	RpsG	1	42.9	7	22	156	RVGGATYQVPVEVRPSRR
20140131-1	4267	RpsG	1	42.9	7	22	156	RVGGATYQVPVEVRPSRR
20140131-1	4267	RpsG	1	42.9	7	22	156	MAEANKAFSHYRF
20140131-2	4267	RpsG	1	62.8	13	39	156	LAGELLDAAEGK
20140131-2	4267	RpsG	1	62.8	13	39	156	LAGELLDAAEGKGAAVK
20140131-2	4267	RpsG	1	62.8	13	39	156	GKADPLETFEKALDAIAPLVEVK
20140131-2	4267	RpsG	1	62.8	13	39	156	LAGELLDAAEGKGAAVK
20140131-2	4267	RpsG	1	62.8	13	39	156	IVYGALDKVKER
20140131-2	4267	RpsG	1	62.8	13	39	156	MAEANKAFSHYRF
20140131-2	4267	RpsG	1	62.8	13	39	156	M[147]AEANKAFSHYRF
20140131-2	4267	RpsG	1	62.8	13	39	156	RVGGATYQVPVEVRPSRR
20140131-2	4267	RpsG	1	62.8	13	39	156	VGGATYQVPVEVRPSR
20140131-2	4267	RpsG	1	62.8	13	39	156	RVGGATYQVPVEVRPSRR
20140131-2	4267	RpsG	1	62.8	13	39	156	RVGGATYQVPVEVRPSRR
20140131-2	4267	RpsG	1	62.8	13	39	156	EVLADPKYGSQILAK
20140131-2	4267	RpsG	1	62.8	13	39	156	MAEANKAFSHYRF
20140131-3	4267	RpsG	1	35.3	7	22	156	LAGELLDAAEGK
20140131-3	4267	RpsG	1	35.3	7	22	156	LAGELLDAAEGKGAAVK
20140131-3	4267	RpsG	1	35.3	7	22	156	MAEANKAFSHYRF
20140131-3	4267	RpsG	1	35.3	7	22	156	RVGGATYQVPVEVRPSRR
20140131-3	4267	RpsG	1	35.3	7	22	156	RVGGATYQVPVEVRPSRR
20140131-3	4267	RpsG	1	35.3	7	22	156	M[147]AEANKAFSHYRF
20140131-3	4267	RpsG	1	35.3	7	22	156	WLVDFAR
20131122-1	4268	RpsL	0.9959	9.8	1	1	123	SDVPALQNCPQR
20131122-2	4268	RpsL	0.9947	9.8	1	1	123	SDVPALQNCPQR
20140131-1	4268	RpsL	0.9989	17.1	2	3	123	VKDLPGVRYHTVR
20140131-1	4268	RpsL	0.9989	17.1	2	3	123	ATINQLVR
20140131-2	4268	RpsL	0.9998	17.1	2	3	123	VKDLPGVRYHTVR
20140131-2	4268	RpsL	0.9998	17.1	2	3	123	ATINQLVR
20131122-1	4370	IcmP	1	16.4	6	9	446	AIDAFLAKPDAETLK
20131122-1	4370	IcmP	1	16.4	6	9	446	KAEAPATPAASTQPAAPAAAPAAK
20131122-1	4370	IcmP	1	16.4	6	9	446	NIYLGEYKR
20131122-1	4370	IcmP	1	16.4	6	9	446	KAEAPATPAASTQPAAPAAAPAAKVDEAAAK
20131122-1	4370	IcmP	1	16.4	6	9	446	AEAPATPAASTQPAAPAAAPAAK
20131122-1	4370	IcmP	1	16.4	6	9	446	AVTDLLVSDLEYMAGQWK
20131122-2	4370	IcmP	1	17.9	7	18	446	AEAPATPAASTQPAAPAAAPAAK
20131122-2	4370	IcmP	1	17.9	7	18	446	AIDAFLAKPDAETLK
20131122-2	4370	IcmP	1	17.9	7	18	446	LGIQDLKPDNADHEF
20131122-2	4370	IcmP	1	17.9	7	18	446	NIYLGEYK
20131122-2	4370	IcmP	1	17.9	7	18	446	NIYLGEYKR
20131122-2	4370	IcmP	1	17.9	7	18	446	TPYSQSEAFR
20131122-2	4370	IcmP	1	17.9	7	18	446	KAEAPATPAASTQPAAPAAAPAAKVDEAAAK
20131216-1	4370	IcmP	0.9978	5.4	1	5	446	KAEAPATPAASTQPAAPAAAPAAK
20140131-1	4370	IcmP	1	6.3	2	4	446	AVTDLLVSDLEYMAGQWK
20140131-1	4370	IcmP	1	6.3	2	4	446	GPSLADLVAK
20140131-2	4433	RplM	0.9934	11.3	1	2	142	GASHPHTAQQPQELKI
20140117-2	4541	PA4541	0.9853	1.8	1	1	1417	ATRGNAHVGAPLSWDSGNGLTLTAER
20131122-1	4568	RplU	1	20.4	2	5	103	IGLPVVEGAK
20131122-1	4568	RplU	1	20.4	2	5	103	VLLVANGEDVK
20131122-2	4568	RplU	1	20.4	2	6	103	IGLPVVEGAK
20131122-2	4568	RplU	1	20.4	2	6	103	VLLVANGEDVK
20131216-1	4568	RplU	0.9978	9.7	1	2	103	MYAVIVTGGK
20140131-1	4568	RplU	1	19.4	2	8	103	IGLPVVEGAK
20140131-1	4568	RplU	1	19.4	2	8	103	MYAVIVTGGK
20140131-2	4568	RplU	1	30.1	3	9	103	IGLPVVEGAK
20140131-2	4568	RplU	1	30.1	3	9	103	MYAVIVTGGK
20140131-2	4568	RplU	1	30.1	3	9	103	VLLVANGEDVK
20140131-3	4568	RplU	1	19.4	2	4	103	IGLPVVEGAK
20140131-3	4568	RplU	1	19.4	2	4	103	MYAVIVTGGK
20140117-2	4855	PurD	1	10.5	2	2	429	DMLAGNAFGDAGSRVVIEEFLDGEEASFIVM[147]VDGQNVLPMATSQD
20140117-2	4855	PurD	1	10.5	2	2	429	DMLAGNAFGDAGSRVVIEEFLDGEEASFIVM[147]VDGQNVLPMATS
20131122-1	4876	OsmE	1	21.1	2	3	114	DVEKGMSQQEVLR
20131122-1	4876	OsmE	1	21.1	2	3	114	VQNPVNYITFR
20131122-2	4876	OsmE	0.9947	9.6	1	3	114	VQNPVNYITFR
20140131-2	4934	RpsR	0.9965	17.1	1	1	76	AYVSETGKIVPSR
20140131-1	4935	RpsF	0.9877	11.5	1	33	139	LVHPDQSEQVGGM[147]VER
20140131-2	4935	RpsF	0.9903	11.5	1	21	139	LVHPDQSEQVGGM[147]VER
20140131-1	4979	PA4979	0.9958	6	1	2	386	AIAAGFYAFNM[147]PEEVGGGGLDYL
20140131-3	5045	MrcA	0.9968	3	1	1	822	QTGGSTITM[147]QVAKNYFLTNERSFSR
20131122-2	5530	PA5530	0.9947	3.2	1	1	435	MESANAISASAQPR
